# Supplementary material for: An increased cell cycle gene network determines MEK and Akt inhibitor double resistance in triple-negative breast cancer
Source: Sci Rep. 2019 Sep 16;9:13308. doi: 10.1038/s41598-019-49809-3 (PMC6746778; doi:10.1038/s41598-019-49809-3)
Supplement: Supplementary file 2 — Supplementary Dataset 1 [file 41598_2019_49809_MOESM2_ESM.xlsx]

## Sheet: Z-score proliferation KI screen
Supplementary Dataset 1. Kinase inhibitor Z-scores for each cell line. Cell line based Z-scores of proliferative responses of TNBC cell lines to kinase inhibitors (1 µM). Low Z-scores (red) indicate reduced cell growth, whereas high Z-scores indicate resistance (blue).
CatalogNo.	Product Name	Targets	Pathway	Hs578T	HCC1806	Bt549	SKBR7	MDA-MB-453	HCC38	HCC70	HCC1937	HCC1143	SUM159PT	MDA-MB-436	SUM1315MO2	SUM185PE	Bt20	SUM229PE	SUM52PE	MDA-MB-468	MDA-MB-435s	SUM149PT	MDA-MB-231
S1003	Linifanib (ABT-869)	CSF-1R,PDGFR,VEGFR	Protein Tyrosine Kinase	0.425197	0.196525	0.388918	-0.147691	0.347991	0.462682	0.303953	0.598922	0.319146	0.188499	0.520582	0.56996	0.220329	0.254849	0.245208	0.656118	0.596243	0.37705	-0.105971	0.717814
S1005	Axitinib	c-Kit,VEGFR,PDGFR	Protein Tyrosine Kinase	0.563767	0.846891	0.799674	0.655284	0.739563	0.333741	0.455509	0.581685	0.446093	0.419848	1.05842	-1.05799	-1.6355	0.419842	0.453251	-2.08075	-0.540918	0.312714	0.772191	0.236441
S1006	Saracatinib (AZD0530)	Src,Bcr-Abl	Angiogenesis	0.410191	-2.03743	0.731326	0.695157	0.85549	-0.390077	0.515707	-0.887043	-0.408818	0.31032	0.151424	-0.188537	1.67907	0.0556948	-0.449556	0.659103	0.397424	0.532459	0.208158	-0.842471
S1008	Selumetinib (AZD6244)	MEK	MAPK	-0.32019	-1.79696	0.266786	1.53572	0.785129	-0.767802	-0.496732	-0.093529	-1.56557	0.181145	-0.230899	0.405978	1.12718	0.100536	-1.90013	-1.45081	0.547418	-1.89493	-1.53515	-1.98578
S1010	Nintedanib (BIBF 1120)	VEGFR,PDGFR,FGFR	Protein Tyrosine Kinase	0.399412	0.553519	0.517301	0.922218	0.852431	0.507609	0.542362	0.45568	0.454257	0.414805	0.422232	-0.255075	-0.791636	0.7001	0.481917	-0.00992897	0.637582	0.747599	0.716543	0.729227
S1011	Afatinib (BIBW2992)	EGFR,HER2	Protein Tyrosine Kinase	0.386884	-2.02316	0.396139	1.00438	-1.38647	0.268167	0.329231	-1.3083	-1.22555	0.212775	0.0530344	0.833404	1.20023	0.0496324	-0.025297	0.728454	-1.65439	0.347121	-0.642517	0.499545
S1012	BMS-536924	IGF-1R	Protein Tyrosine Kinase	0.301079	-0.616045	0.345003	-0.615636	0.684177	0.374168	0.508509	0.410958	-0.186624	0.401106	0.40045	-1.21591	-1.10829	0.442569	-1.04722	-0.408485	-0.0955829	-1.2816	-1.60533	-0.848177
S1014	Bosutinib (SKI-606)	Src	Angiogenesis	0.393973	-1.69792	0.298182	-0.265264	0.463595	-0.485645	-0.304429	-1.00544	0.391246	0.223781	-0.740338	-0.43663	0.572422	-0.560758	-0.59299	-0.0830323	0.25496	-0.1186	-0.586293	-0.0185118
S1017	Cediranib (AZD2171)	VEGFR	Protein Tyrosine Kinase	0.0349394	-1.81757	-0.224776	-0.717994	-0.561643	0.0492443	0.55701	0.441603	0.33052	0.401866	0.483481	-1.55298	-1.4821	0.134916	-0.437362	-1.30134	0.196585	0.496707	-0.116545	0.935246
S1018	Dovitinib (TKI-258, CHIR-258)	FGFR,FLT3,c-Kit,VEGFR,PDGFR	Angiogenesis	0.462741	0.113301	0.290226	-0.089121	0.917076	0.376024	0.261973	0.729894	-0.0758589	0.349999	0.173464	-1.70195	-1.49339	0.313905	0.0539495	-1.33987	-0.0901567	-0.83279	-0.461974	-0.164131
S1020	PD184352 (CI-1040)	MEK	MAPK	0.21258	-0.459025	0.0898067	0.480147	0.845963	0.354303	0.572852	0.134867	-0.18181	0.6146	0.723222	0.893052	0.629968	0.493819	-1.68975	-0.629383	0.728377	-2.00889	-1.03502	-1.69446
S1021	Dasatinib	Bcr-Abl,c-Kit,Src	Angiogenesis	-2.65109	-2.57269	-1.66707	-1.4365	0.551519	-3.27559	0.452231	-0.617215	-0.834158	0.103147	0.015163	-1.76437	1.1687	-0.368431	-1.84627	0.326513	0.473124	0.314817	-2.14419	-2.28966
S1022	Ridaforolimus (Deforolimus, MK-8669)	mTOR	PI3K/Akt/mTOR	-2.7007	0.0142484	-2.34665	-1.32832	-1.83905	-0.959131	-1.48881	-1.10817	-0.367386	-0.602717	-1.35572	-0.70818	-1.11343	-1.45679	-1.04759	-0.994416	-0.812993	-0.715147	-0.619157	-0.800352
S1023	Erlotinib HCl (OSI-744)	Autophagy,EGFR	Protein Tyrosine Kinase	0.315757	-1.08778	0.370651	1.09603	0.943562	0.42146	0.766563	0.874411	0.673555	0.478145	0.922153	0.912167	0.656919	-0.142879	-0.143618	1.07501	-0.703397	0.692615	-0.646203	0.804266
S1025	Gefitinib (ZD1839)	EGFR	Protein Tyrosine Kinase	0.448748	-1.81462	0.477865	0.489227	0.710362	0.455019	-0.996673	0.40731	-0.240103	0.561301	-0.0695013	0.886231	0.7924	-0.0996656	-0.236786	1.02102	-0.9729	0.777329	-0.281528	0.805125
S1026	Imatinib Mesylate (STI571)	c-Kit,Bcr-Abl,PDGFR	Protein Tyrosine Kinase	0.388436	0.677524	0.527108	-0.234965	0.448508	0.0856251	0.424068	0.690649	0.49015	0.407811	0.374792	0.817268	0.695421	0.24649	0.492499	1.01542	1.10044	0.684683	0.662836	1.0834
S1028	Lapatinib (GW-572016) Ditosylate	HER2,EGFR	Protein Tyrosine Kinase	0.579975	-0.868497	0.369028	-0.895996	-0.347675	0.433142	0.338797	0.615414	0.53731	0.431823	0.465136	0.426348	0.248235	0.256754	-0.134003	0.778873	-0.489309	0.737121	0.162359	1.20623
S1032	Motesanib Diphosphate (AMG-706)	VEGFR,PDGFR,c-Kit	Protein Tyrosine Kinase	0.3371	1.10171	0.544224	0.023957	0.290646	0.505644	-1.88174	-1.5798	-1.44106	-1.96075	-1.45313	0.735289	1.06352	0.877946	1.67323	1.02949	0.841139	0.953016	0.962117	0.90132
S1033	Nilotinib (AMN-107)	Bcr-Abl	Angiogenesis	0.116557	1.46934	0.247131	0.664013	0.573073	0.614389	0.754848	0.736519	0.951703	0.664135	0.631503	1.18132	1.1392	1.2022	1.45459	1.22324	1.02866	1.01745	1.25564	0.864173
S1034	NVP-AEW541	IGF-1R	Protein Tyrosine Kinase	0.687091	0.278792	0.195581	-0.557817	0.729872	0.509779	-1.25507	-1.42398	-1.9912	-2.94314	-2.47019	0.603424	1.03015	0.935533	-0.666269	1.2667	1.15374	0.215725	-0.322226	0.393932
S1035	Pazopanib HCl (GW786034 HCl)	VEGFR,PDGFR,c-Kit	Protein Tyrosine Kinase	0.555844	0.932747	0.545502	0.964405	1.14674	0.595195	0.907189	0.915308	0.886682	0.609841	0.877387	-1.2715	-0.951678	-0.205686	0.979672	-1.4012	0.218575	0.697307	0.263028	0.217645
S1036	PD0325901	MEK	MAPK	-1.17819	-1.84326	-0.21834	0.0511285	-1.3886	-0.730518	-0.13588	0.399495	-0.698231	0.156648	0.178871	-0.329996	-0.281221	0.072429	-2.42649	-1.15539	-0.645873	-2.01014	-2.75195	-2.11187
S1038	PI-103	PI3K,Autophagy,DNA-PK,mTOR	PI3K/Akt/mTOR	0.600421	0.822789	-0.120505	0.960253	0.582398	0.569059	0.316272	-1.50007	-1.1485	0.550313	-1.12077	-2.09868	-1.83529	0.789987	-1.80223	-1.04137	0.516751	-1.82599	0.485283	-1.23516
S1039	Rapamycin (Sirolimus)	Autophagy,mTOR	PI3K/Akt/mTOR	-2.4691	-0.100929	-2.09867	-1.48956	-1.8443	-1.02662	-1.58836	-1.29971	-1.45145	-1.55764	-1.61281	-0.676329	-0.758941	-1.44614	-1.01717	-0.905093	-0.61157	-0.803176	-0.851404	-0.602379
S1040	Sorafenib Tosylate	PDGFR,Raf,VEGFR	MAPK	0.582356	1.05384	0.803564	-0.79589	-0.0638999	0.437196	-0.921193	0.198884	-0.328501	0.393714	-0.141837	0.437593	0.0424534	0.999556	1.43106	-0.909544	1.00245	0.470568	0.615238	0.448901
S1042	Sunitinib Malate	VEGFR,PDGFR,c-Kit	Protein Tyrosine Kinase	0.487141	-0.102684	0.969077	0.324837	0.657802	0.19815	0.80388	0.643504	0.787114	0.596402	0.685038	0.155162	-0.463481	1.14006	0.681233	0.189391	1.09938	0.224434	0.534019	0.338319
S1043	Tandutinib (MLN518)	FLT3	Angiogenesis	0.471322	0.26307	0.378744	0.76708	0.78481	0.461803	0.599666	0.684956	0.652077	0.51823	0.699541	0.870698	1.10997	1.4772	0.585105	1.58318	1.29606	1.15055	1.05253	0.934602
S1044	Temsirolimus (CCI-779, NSC 683864)	mTOR	PI3K/Akt/mTOR	-2.51042	-0.0140495	-2.07702	-1.02689	-1.76699	-0.860947	-1.40313	-1.39216	-0.545329	-0.189585	-1.29963	-0.935678	-1.07928	-1.317	-1.08907	-0.959703	-0.575331	-0.678436	-0.50444	-0.663574
S1046	Vandetanib (ZD6474)	VEGFR	Protein Tyrosine Kinase	0.521324	-1.60081	0.813339	0.798487	1.13914	0.410798	-0.933597	-0.368943	-0.0447327	0.560267	-0.442131	-0.600819	-0.422221	-0.88152	-0.851921	-0.650883	-0.184623	0.508113	-0.448157	0.25243
S1048	VX-680 (Tozasertib, MK-0457)	Aurora Kinase	Cell Cycle	-1.1492	-0.366201	-1.02381	-0.988813	-0.656721	-1.1435	0.720469	0.815034	0.706742	0.551258	0.364302	-0.50003	-0.619206	-1.28365	-1.13129	-1.08017	-1.73514	-1.50278	-0.448586	-1.47372
S1049	Y-27632 2HCl	Autophagy,ROCK	Cell Cycle	0.618703	0.548924	0.618261	0.912965	0.911237	0.503199	0.785847	0.859808	0.675058	0.357254	0.927978	1.22153	1.25911	0.972605	1.28134	1.55935	0.91344	0.996592	0.742251	0.912915
S1055	Enzastaurin (LY317615)	PKC	TGF-beta/Smad	0.537007	-0.426673	0.510809	0.532842	0.43464	-0.230248	-0.652696	-0.224121	-1.61199	-0.156249	-0.937428	0.484781	0.397282	-0.180924	0.0643705	0.499076	0.88846	0.574887	0.222584	0.964019
S1056	AC480 (BMS-599626)	HER2,EGFR	Protein Tyrosine Kinase	0.508898	-1.75687	0.528966	-1.07123	-0.675463	0.511985	-1.04044	-1.68047	-1.83823	-2.54598	-1.74568	0.511463	0.709495	0.10054	-0.214661	0.975805	-0.613681	0.814298	-0.089885	0.99816
S1064	Masitinib (AB1010)	PDGFR,c-Kit	Protein Tyrosine Kinase	0.430508	0.729058	0.757369	0.153853	0.701929	0.474539	0.665473	-1.14476	-0.0643901	0.543421	1.07242	0.854923	1.46479	1.02012	1.30788	1.34435	0.968854	1.14085	0.90139	0.825523
S1065	GDC-0941	PI3K	PI3K/Akt/mTOR	0.421603	-0.0255806	0.200677	0.597011	0.541811	0.535036	-1.04855	-0.555524	-1.13463	0.398706	-0.449896	-0.980318	-1.64408	-0.855812	-0.538918	-1.06532	-0.29158	-0.454712	0.228833	-0.201707
S1066	SL-327	MEK	MAPK	0.333468	-0.940261	0.653719	1.24448	1.1459	0.45351	0.482023	-0.110414	0.224285	0.449059	0.100409	-0.467163	-0.258923	-0.551941	-0.877422	-0.300249	0.399064	-0.257133	0.0360357	0.124456
S1068	Crizotinib (PF-02341066)	c-Met,ALK	Protein Tyrosine Kinase	0.070659	0.733026	0.817686	-0.171611	0.650006	0.451249	0.906674	1.05856	1.30474	0.715101	0.926805	1.1634	0.993219	0.719391	0.39772	0.401812	-0.264137	-0.654544	0.97121	-0.943787
S1070	PHA-665752	c-Met	Protein Tyrosine Kinase	0.681373	0.275686	0.607917	1.86966	1.12584	0.485091	0.842159	0.58796	0.30598	0.559285	0.734826	0.974572	0.991344	0.531727	-0.0706044	0.904764	1.05558	0.770261	0.533606	0.619175
S1072	ZSTK474	PI3K	PI3K/Akt/mTOR	0.683224	0.662685	0.708852	0.958776	0.911218	0.569753	0.902628	0.7924	0.744396	0.620746	1.11242	-1.71889	-1.67928	-0.953876	-0.659576	-1.31399	-1.07106	-0.875189	-0.0269749	-0.628145
S1075	SB216763	GSK-3	PI3K/Akt/mTOR	0.595332	0.271247	0.673129	0.409724	0.579605	0.314902	0.489465	0.539482	0.509399	0.393626	0.28764	1.55747	1.71009	0.645287	0.898	1.14303	0.986094	0.546223	0.882793	0.977547
S1076	SB203580	p38 MAPK	MAPK	0.70267	0.960233	0.129726	-0.75971	0.306277	0.573857	-2.1924	-2.79307	-2.43815	0.326155	-2.64701	0.493363	0.313354	0.882443	0.738583	0.639893	1.17854	0.716006	0.913569	0.761107
S1077	SB202190 (FHPI)	p38 MAPK	MAPK	0.693504	0.876927	0.352434	0.345323	0.696592	0.552147	0.738757	0.65787	0.92634	0.525041	0.824937	0.945846	1.07525	1.3306	2.0453	1.0047	1.04626	0.974959	0.849598	0.669635
S1078	MK-2206 2HCl	Akt	PI3K/Akt/mTOR	-0.555741	0.651554	-0.604885	0.376908	-1.99499	0.499738	-1.20273	-0.550898	-0.0918032	-0.0627447	-0.422105	0.20305	-1.78622	-0.719732	0.869731	-1.22868	-0.996472	0.603733	0.224996	0.511814
S1080	SU11274	c-Met	Protein Tyrosine Kinase	0.530896	0.628172	0.118074	0.0157144	0.638251	0.432322	0.85497	0.935575	0.973393	0.64813	0.649674	0.0199041	-0.251664	0.147424	0.13993	-0.154864	0.637957	1.06069	0.745334	0.258657
S1084	Brivanib (BMS-540215)	FGFR,VEGFR	Protein Tyrosine Kinase	0.677632	0.904037	0.819519	1.4586	1.10703	0.630031	0.895295	0.830239	0.913452	0.620045	0.749109	0.0179684	-0.423934	0.643229	0.748119	-0.138465	0.785726	1.20033	0.701719	0.290221
S1088	NVP-ADW742	IGF-1R	Protein Tyrosine Kinase	0.780152	0.329037	0.524323	-0.0352686	0.985659	0.486652	-1.99208	-2.74285	-2.15027	-2.82392	-2.49956	1.23296	1.33902	1.049	-0.519872	1.35736	1.07528	0.162774	-0.0124835	0.191234
S1089	Refametinib (RDEA119, Bay 86-9766)	MEK	MAPK	-1.33124	-1.91923	-0.385839	0.0901638	-1.46914	-0.74707	0.0459011	0.484823	-0.388156	0.520092	0.0227282	-0.177203	-0.411649	0.00543319	-2.44979	-1.13873	-0.377251	-2.00871	-2.77679	-2.0947
S1091	OSI-906 (Linsitinib)	IGF-1R	Protein Tyrosine Kinase	0.653591	-0.246852	0.250863	-1.30635	-0.445806	0.0154946	0.7475	0.70616	0.468875	0.131395	0.391862	-0.354854	0.174966	0.503503	-0.877057	0.478291	0.376019	-0.47996	-0.353244	-0.0902664
S1092	KU-55933 (ATM Kinase Inhibitor)	ATM/ATR	DNA Damage	0.482719	-0.680952	0.619261	-0.514679	0.108899	0.342658	-2.17085	-2.59932	-2.22195	-2.52929	-2.3066	0.979069	0.526793	1.01131	0.221089	0.957255	0.846593	0.576708	0.719466	0.899173
S1093	GSK1904529A	IGF-1R	Protein Tyrosine Kinase	0.0690945	0.376117	0.475168	-0.596425	-0.667966	0.24734	0.727521	0.585284	0.950535	0.564675	0.840252	1.06634	1.26236	1.17426	1.02388	1.22881	0.904469	1.04443	0.956219	0.738561
S1094	PF-04217903	c-Met	Protein Tyrosine Kinase	0.632457	0.572722	0.568974	0.736366	0.743049	0.593054	0.73073	0.558789	0.752896	0.500273	0.998027	0.772059	0.884583	1.12277	1.05879	1.17177	0.75582	1.16669	0.877342	0.845922
S1100	MLN8054	Aurora Kinase	Cell Cycle	-0.788999	-0.841727	-0.653092	-0.920591	-1.5784	-0.700794	0.506756	0.717304	0.878499	0.148422	0.815766	-0.714853	-0.257905	-1.6292	-0.287633	-0.76242	-1.50293	-0.620297	-0.18569	-0.0765242
S1101	Vatalanib (PTK787) 2HCl	c-Kit,VEGFR	Protein Tyrosine Kinase	0.523135	0.980708	0.809203	1.10675	0.874888	0.549918	0.971375	0.881118	1.07388	0.626096	0.843764	0.261604	0.0391677	0.420067	0.513968	0.380816	0.673316	0.921722	0.786499	0.840768
S1102	U0126-EtOH	MEK	MAPK	0.502116	0.712499	0.70323	1.59876	0.40711	0.417041	0.00419249	0.486091	-1.04255	0.403577	-0.0725103	0.571721	0.0110653	0.874425	0.386694	0.930717	0.461866	0.506778	0.796058	0.544881
S1103	ZM 447439	Aurora Kinase	Cell Cycle	0.580575	0.71363	0.278888	1.13243	0.591832	0.490767	0.858878	0.602362	0.938943	0.528774	0.300117	0.690981	0.436537	0.526277	0.226445	0.548123	0.217871	0.389172	0.652719	-0.388301
S1104	GDC-0879	Raf	MAPK	0.478377	0.885782	0.569752	0.552856	0.242345	0.00835283	0.511213	0.659286	0.729921	0.27121	0.309371	0.615661	0.314345	0.878435	1.27283	-0.691107	1.12753	-1.47156	0.824284	0.951565
S1105	LY294002	Autophagy,PI3K	PI3K/Akt/mTOR	0.464402	0.319818	0.281266	-0.674343	0.359513	0.512604	0.426187	0.50654	0.560803	0.312041	0.646947	0.390453	0.289275	0.612385	0.0688994	0.132982	0.900071	0.540027	0.597145	0.776137
S1106	OSU-03012 (AR-12)	PDK-1	PI3K/Akt/mTOR	0.440121	0.806291	0.699337	0.382064	0.769719	0.498792	0.888095	0.85275	1.21725	0.630132	0.676996	1.12876	1.44936	1.28292	0.63903	1.07014	-0.117951	0.71615	0.861784	-0.633943
S1107	Danusertib (PHA-739358)	c-RET,FGFR,Bcr-Abl,Aurora Kinase	Cell Cycle	-0.617582	-0.0956952	-1.46645	-1.07572	-1.05334	-1.14306	0.621838	0.110614	0.680157	0.576673	0.93724	-1.9673	-1.94469	-0.892063	-0.100027	-1.41468	-1.38525	-0.547545	-0.549811	-1.47029
S1109	BI 2536	PLK	Cell Cycle	-1.87227	-2.26233	-3.27317	-2.73767	-2.01242	-3.79005	-1.60306	-1.37109	-2.02413	-2.76959	-1.55679	-2.5178	-1.13155	-1.91431	-1.17312	-1.13869	-1.93586	-2.52634	-2.72312	-2.00816
S1111	Foretinib (GSK1363089)	VEGFR,c-Met	Protein Tyrosine Kinase	-0.00110625	0.49269	0.767465	-0.300797	0.438718	0.416418	0.876987	0.399396	0.772516	0.601355	0.656932	-0.429575	-1.62854	-0.832459	-0.689945	-1.35641	-1.35288	-1.7023	-0.444923	-1.04277
S1112	SGX-523	c-Met	Protein Tyrosine Kinase	0.663922	0.932866	0.706673	1.80494	1.05463	0.512124	0.776385	0.769962	0.879269	0.570989	0.816937	1.13366	1.61799	1.02911	0.563459	1.34978	1.09164	0.911736	0.650381	0.884572
S1113	GSK690693	Akt	PI3K/Akt/mTOR	-1.15423	0.484891	-1.27776	0.977322	-2.16677	0.0203439	0.505656	0.689274	0.784475	0.525949	0.447914	0.493144	-1.51778	-1.66479	0.760866	-1.09235	-0.994362	0.845938	-1.63727	0.762395
S1114	JNJ-38877605	c-Met	Protein Tyrosine Kinase	0.496688	0.126577	0.303599	0.0992592	0.109743	0.133093	0.426649	0.434595	0.493834	0.105521	0.643859	0.390812	0.540016	0.0858067	0.0431458	0.628873	0.787485	0.447371	0.2476	0.88178
S1116	Palbociclib (PD-0332991) HCl	CDK	Cell Cycle	-0.884023	-1.17383	0.22925	-0.76397	-1.48351	0.315297	-0.365887	-0.446712	-1.84692	-0.69754	-0.559734	-0.181106	-0.263188	-0.0671483	-0.230629	-0.304833	0.746145	-0.387636	-1.24446	-1.53814
S1117	Triciribine	Akt	PI3K/Akt/mTOR	-0.0732278	-1.06448	-0.693258	-0.954098	-1.4913	-0.120944	0.676616	0.375616	0.922617	0.27954	0.72716	0.2725	-0.91358	0.0010211	0.664174	1.15598	-0.256221	0.386927	0.233588	-0.336123
S1118	XL147	PI3K	PI3K/Akt/mTOR	0.558424	0.647514	0.377343	0.653719	0.776014	0.596003	0.0683522	-0.518427	-0.219962	0.039814	-0.574207	0.455408	0.473542	0.606079	1.03481	1.12699	0.553518	0.734314	0.516611	0.452766
S1119	Cabozantinib (XL184, BMS-907351)	FLT3,Tie-2,c-Kit,c-Met,VEGFR,Axl	Protein Tyrosine Kinase	0.352382	0.885714	0.632118	0.790176	0.724499	0.486373	0.834761	0.396388	0.00636515	-0.297119	0.347047	-0.410241	-0.407048	-0.0321274	-0.147678	-1.29374	0.171078	0.42392	0.697612	0.622611
S1120	Everolimus (RAD001)	mTOR	PI3K/Akt/mTOR	-2.38067	0.423226	-2.05713	-0.974386	-1.75334	-0.487274	-1.34562	-1.27504	-0.388402	-0.703902	-1.38706	-0.951963	-0.979385	-1.32445	-0.969584	-0.994741	-0.676307	-0.6026	-0.456218	-0.704586
S1124	BMS-754807	IGF-1R,Trk receptor,c-Met	Protein Tyrosine Kinase	-0.521183	-0.662777	-0.269146	-1.96056	-0.599758	-0.924069	0.865337	0.602116	0.316576	0.592533	0.83939	-1.00966	-0.684388	-2.00651	-1.18275	-1.16002	-1.62766	-1.58591	-1.57371	-1.19802
S1133	Alisertib (MLN8237)	Aurora Kinase	Cell Cycle	-1.07126	0.295053	-1.16324	-1.09085	-1.02633	-1.01336	-0.755361	-0.787338	-0.683681	0.309761	-0.134317	-0.152614	0.173585	-0.769248	-0.0982857	-1.24761	-1.85617	-0.536157	-0.357742	-1.5259
S1134	AT9283	JAK,Aurora Kinase,Bcr-Abl	JAK/STAT	-0.732389	-0.884941	-2.08731	-1.10995	-1.33267	-3.60788	-1.43206	-1.19493	-0.993588	0.115468	0.0695662	-0.953907	-1.47589	-1.11171	0.410425	-1.16515	-1.8194	-0.676915	0.950371	-1.02946
S1138	Brivanib Alaninate (BMS-582664)	VEGFR,FGFR	Protein Tyrosine Kinase	0.507817	0.542632	0.12259	-0.856093	0.498423	0.504386	-1.61311	-1.81359	-2.0543	-2.75852	-1.75936	0.119137	-0.209358	0.485614	0.188438	0.274828	0.878609	0.812718	0.6026	0.798683
S1143	AG-490 (Tyrphostin B42)	JAK,EGFR	Protein Tyrosine Kinase	0.68712	0.765333	0.476742	-0.0949042	0.716864	0.531935	0.791053	0.511891	0.685548	0.548151	0.724124	0.88075	0.656619	1.02359	0.705545	1.19088	0.637253	0.989129	0.81987	0.951565
S1145	SNS-032 (BMS-387032)	CDK	Cell Cycle	-3.85225	-2.86423	-3.92421	-2.98579	-2.27454	-4.24008	0.73508	0.219045	0.524563	0.504381	0.933896	-3.00933	-1.62953	-3.17581	-2.9902	-1.28526	-2.0057	-2.6743	-3.15437	-2.37813
S1147	Barasertib (AZD1152-HQPA)	Aurora Kinase	Cell Cycle	-0.176475	-0.25185	-0.419158	-0.361322	-0.658137	-0.626116	-1.43295	0.559602	0.322437	0.594308	-0.246604	0.324158	0.284311	-1.74279	-0.187902	0.727493	-1.39809	-0.462219	0.234373	-0.333332
S1152	PLX-4720	Raf	MAPK	0.848386	1.44819	1.02842	0.894614	0.923233	0.71671	0.939665	0.907112	1.09971	0.673554	1.25789	-0.122039	-0.150072	-0.0384591	1.3981	0.0064399	0.508835	-1.77992	0.515266	0.588899
S1153	Roscovitine (Seliciclib,CYC202)	CDK	Cell Cycle	0.779773	1.04766	0.625135	1.55208	0.981235	0.567655	0.579455	-0.59052	-0.475755	0.568899	0.559109	1.10394	1.02746	0.860541	0.667958	1.22523	1.00544	0.945139	0.592666	1.01126
S1154	SNS-314 Mesylate	Aurora Kinase	Cell Cycle	-0.321198	0.398382	-0.173339	-0.480384	-0.61728	-0.431084	0.616891	0.461138	0.558324	0.0613767	-0.410422	0.845163	1.05857	-1.00726	0.202186	-0.281338	-1.89047	-0.185385	0.224794	-1.04191
S1164	Lenvatinib (E7080)	VEGFR	Protein Tyrosine Kinase	0.417279	0.505756	0.542115	0.612566	-0.0674523	0.337068	-1.21583	-0.0400693	-1.16467	-1.9383	-0.974943	-1.34196	-1.28641	-0.195436	0.179342	-1.38104	0.46644	0.5086	-0.3283	0.579666
S1167	CP-724714	EGFR,HER2	Protein Tyrosine Kinase	0.584534	-0.748725	0.328192	-0.5716	-0.967537	0.261517	-2.2524	-1.59676	-0.440449	-2.42541	-0.538811	0.486378	0.477972	0.632384	0.556468	0.960267	0.735766	0.564077	0.707755	1.47935
S1169	TGX-221	PI3K	PI3K/Akt/mTOR	0.375388	-0.144013	-0.21774	0.0524511	0.77385	0.261436	-1.72476	-2.03311	-0.586055	-1.24255	-2.06921	0.330186	0.986293	1.10935	0.626167	0.291817	-0.126219	0.696924	0.685676	0.837333
S1170	WZ3146	EGFR	Protein Tyrosine Kinase	0.181312	-1.98586	-0.308213	-0.210289	-1.23708	0.509468	0.928109	0.772349	0.638697	0.547165	0.49302	-1.25355	-0.906128	-1.02611	-0.961505	-1.28133	-1.80867	-1.27242	-2.43477	-1.47995
S1171	CYC116	Aurora Kinase,VEGFR	Cell Cycle	0.499322	0.370026	0.425726	0.220614	-0.251202	0.437707	0.950649	1.0101	1.42596	0.563266	1.29818	-1.12768	-0.860513	-1.51687	-0.391308	-0.416693	-1.82574	-0.724273	-0.641184	-1.26759
S1173	WZ4002	EGFR	Protein Tyrosine Kinase	0.745805	0.616765	0.530555	0.742408	0.716132	0.626284	0.823417	0.71127	0.84176	0.528061	0.864612	-0.562389	-0.317843	-0.841202	-0.689727	-0.58618	-0.914496	0.304672	-0.181592	0.270252
S1177	PD98059	MEK	MAPK	0.797149	0.74919	0.724685	1.19761	0.638385	0.537766	0.256628	-0.05421	0.600773	0.469832	-0.271022	1.06483	0.974267	0.771219	0.587068	1.03106	0.602598	0.553154	0.788015	0.905829
S1178	Regorafenib (BAY 73-4506)	c-RET,VEGFR	Protein Tyrosine Kinase	-0.0618185	1.37004	0.672323	0.816636	0.393234	0.494311	0.450558	0.472974	1.0619	0.60266	-0.0590775	0.418468	0.615075	0.815838	1.44476	-0.31152	0.912561	-1.01785	0.899474	-0.827622
S1179	WZ8040	EGFR	Protein Tyrosine Kinase	0.66451	-0.143028	0.35862	0.631246	0.393537	0.165581	0.463712	0.38958	0.428374	0.0829046	0.145086	0.149914	0.415761	-0.563491	-0.458813	-0.333774	-1.02163	0.392882	-0.58121	0.36065
S1181	ENMD-2076	Aurora Kinase,FLT3,VEGFR	Angiogenesis	0.176332	-0.930188	0.363192	-0.88672	-1.13345	-0.0375768	-0.19063	-0.0171797	-0.488272	-0.15248	-0.97659	-1.20217	-1.05728	-0.160851	-0.682623	-1.7257	-1.89442	-1.32595	-0.651468	-1.21563
S1194	CUDC-101	HDAC,HER2,EGFR	Epigenetics	0.462862	-1.83797	0.0928199	0.2486	-1.56399	0.167577	0.292989	-0.257809	-1.63567	0.342323	0.293525	0.490058	0.0669029	-0.111483	0.570071	-0.452509	-1.38326	0.689912	-0.355075	-0.0227916
S1205	PIK-75	PI3K,DNA-PK	PI3K/Akt/mTOR	-3.11074	-1.62353	-3.42703	-2.90197	-2.09604	-2.8123	-3.29582	-3.26932	-3.71708	-4.08128	-3.2421	-2.84716	-2.10918	-3.13585	-3.01525	-2.1163	-2.48943	-2.72082	-3.1746	-2.641
S1207	Tivozanib (AV-951)	VEGFR,PDGFR,c-Kit	Protein Tyrosine Kinase	0.489264	1.78398	0.900802	1.28137	0.809843	0.376893	0.576129	0.754481	0.774539	0.463118	0.380683	-0.802713	-0.82977	0.677581	1.5176	-2.10432	0.544287	0.646704	0.812641	0.611838
S1219	YM201636	PI3K	PI3K/Akt/mTOR	0.270263	-0.75815	-0.0917034	-0.148729	0.018245	0.371914	0.658814	0.468007	0.468767	0.505326	0.582133	-0.620234	-0.583934	0.0765194	0.106642	-0.93482	-0.755969	0.59171	1.16151	0.689486
S1220	OSI-930	c-Kit,CSF-1R,VEGFR	Protein Tyrosine Kinase	0.399485	1.22254	0.615461	0.739131	0.726119	0.292155	0.486944	0.555273	0.629406	0.392788	0.463082	0.471814	0.158848	0.428652	1.41955	0.445883	0.485419	0.627872	0.715104	0.696619
S1226	KU-0063794	mTOR	PI3K/Akt/mTOR	-1.75496	0.167199	-1.5541	-1.50457	-1.24487	0.0938221	-1.00974	-0.838905	-0.0089186	-0.118511	-1.31325	-1.77096	-2.05928	-1.32619	-1.05799	-1.68775	-1.21179	-1.13072	-0.850734	-1.1496
S1234	AG-1024	IGF-1R	Protein Tyrosine Kinase	0.318796	0.335972	0.249011	-0.384734	0.450151	0.22649	0.278029	0.445208	0.345412	0.205441	0.128154	0.209646	-0.257735	-0.106537	-0.251967	0.00371832	0.394722	0.469112	-0.16263	0.61999
S1244	Amuvatinib (MP-470)	FLT3,c-RET,PDGFR,c-Kit	Protein Tyrosine Kinase	0.582208	0.309899	0.360967	-0.193538	0.352845	0.399297	0.427403	-0.388986	-0.531637	0.439772	0.268061	0.332225	-0.16837	-0.573344	0.296506	0.0494796	-0.280698	0.0897664	-0.514197	-0.00596432
S1249	JNJ-7706621	CDK,Aurora Kinase	Cell Cycle	0.0171615	0.358049	-0.66681	-0.608623	-0.574359	-0.218268	0.586007	0.432863	0.711347	0.6544	0.614403	0.666926	0.177699	0.53314	0.464553	0.133447	-1.16065	-0.121839	0.110689	-1.01247
S1264	PD173074	VEGFR,FGFR	Angiogenesis	0.21055	0.578441	-0.339288	0.670727	-0.414115	0.592891	0.301998	0.0556828	-0.585039	0.755186	0.262642	-1.3067	-1.95305	0.7849	0.486641	-1.44622	1.02169	0.947326	0.545033	0.985273
S1266	WYE-354	mTOR	PI3K/Akt/mTOR	-0.393097	0.552941	-0.392566	-0.635936	-0.306305	0.524756	0.70453	-1.40943	-1.85072	-3.30302	-1.24969	-1.88016	-1.83477	-1.78752	-1.6296	-1.37267	-1.24694	-1.82281	-1.41314	-1.39106
S1267	Vemurafenib (PLX4032, RG7204)	Raf	MAPK	0.763591	0.75941	0.543203	0.487235	0.788136	0.653794	-1.98256	-1.89972	-0.770875	-1.24301	-1.68153	0.456606	0.235525	0.0889574	1.28375	0.117818	0.579131	-1.49929	0.7516	0.646066
S1274	BX-795	IκB/IKK,PDK-1	PI3K/Akt/mTOR	-0.0234406	0.725775	0.165275	-0.540958	0.0698649	0.380115	0.707561	-0.0693834	-0.396227	0.566821	0.57077	-0.874142	0.0316459	0.0178453	0.0967269	-0.358807	-1.26152	-0.585111	0.181158	-1.07955
S1275	BX-912	PDK-1	PI3K/Akt/mTOR	0.401514	0.220192	-0.590668	0.409491	-0.901795	-0.454179	0.641346	-0.89322	-0.851327	0.593699	0.447823	-0.922276	-1.19603	0.272697	0.340889	-1.36561	-1.63886	0.221392	0.392342	-0.727533
S1342	Genistein	Topoisomerase,EGFR	Protein Tyrosine Kinase	0.547274	0.481011	0.393616	-0.0950768	0.45868	0.319368	0.477007	0.85717	0.690645	0.383269	0.512862	0.594468	-0.0161436	-0.120924	0.0524973	0.449279	0.571034	0.778984	0.369509	0.632121
S1352	TG100-115	PI3K	PI3K/Akt/mTOR	0.829568	0.847425	0.498625	0.650921	0.077223	0.574398	0.68901	0.614418	0.433806	0.507104	0.343733	0.711971	0.189449	0.505114	0.334628	0.452583	0.742926	0.73242	0.626458	0.989607
S1360	GSK1059615	PI3K,mTOR	PI3K/Akt/mTOR	-2.07934	-1.53954	-2.0327	-0.66521	-2.11306	-1.46667	0.739249	0.751436	0.58065	0.54486	0.988956	-0.709215	-1.79567	-2.6367	-1.57135	-1.22717	-1.03222	-1.27453	-0.653801	-1.41706
S1361	MGCD-265	Tie-2,VEGFR,c-Met	Protein Tyrosine Kinase	0.574152	1.11694	0.574937	1.02186	0.897988	0.51746	0.709815	1.23155	1.02024	0.801439	0.749391	0.64398	0.654844	0.77426	0.372492	0.219018	1.01066	0.759668	1.24178	0.817931
S1362	Rigosertib (ON-01910)	PLK	Cell Cycle	-2.19049	-2.01811	-2.55594	-2.58524	-2.00339	-2.84852	0.676725	0.579242	-0.129968	-0.32078	-0.99109	-1.92409	-1.82192	-1.69985	-1.30848	-1.29742	-1.73793	-1.7667	-2.24407	-1.91344
S1363	Ki8751	PDGFR,c-Kit,VEGFR	Protein Tyrosine Kinase	0.664557	1.63625	0.629346	0.88758	0.828502	0.532143	0.840389	0.960906	0.703463	0.677439	1.43011	0.498186	0.190786	0.337223	0.579389	-0.388844	0.658748	0.844843	1.01014	0.769877
S1378	Ruxolitinib (INCB018424)	JAK	JAK/STAT	0.754377	0.6769	0.606974	0.653823	0.924437	0.564345	-0.365574	-0.104237	-2.25636	-0.256982	-0.620263	0.612963	0.632561	0.186303	0.50103	0.689192	0.449682	0.608663	0.733232	0.538274
S1392	Pelitinib (EKB-569)	EGFR	Protein Tyrosine Kinase	0.383962	-1.61073	-0.295962	0.372903	-1.03038	0.349594	0.547258	-0.984381	-0.7446	0.652877	-0.810055	-0.713852	0.0433876	-1.44572	-1.56493	-0.288074	-1.62516	-1.37218	-1.92961	-1.12591
S1451	Aurora A Inhibitor I	Aurora Kinase	Cell Cycle	-0.0165641	-0.689993	-0.472507	-0.853361	-1.38336	-0.277102	-1.9071	-1.78089	-0.986585	-1.33231	-1.88544	-1.02056	-0.233411	-0.747114	-0.545106	-0.898623	-1.27525	-0.412621	-0.169086	0.0622538
S1454	PHA-680632	Aurora Kinase	Cell Cycle	0.151749	0.0632969	-0.411185	-1.07979	-0.904938	-0.539757	0.876336	0.96269	0.901506	0.410378	0.753346	-1.06344	-1.78857	-0.719429	0.00590327	-1.44214	-1.49823	-0.176107	-0.015226	-0.780298
S1458	VX-745	p38 MAPK	MAPK	0.512087	0.434882	0.435164	0.176816	0.834241	0.519963	0.582726	-0.0857431	1.01083	0.53967	0.24486	0.477025	0.813031	0.459636	0.678656	0.671062	0.769783	0.767236	0.516002	0.809263
S1459	Thiazovivin	ROCK	Cell Cycle	0.292443	0.292596	0.0939953	-0.256784	0.717773	0.274073	0.508531	0.634364	0.650763	0.478101	0.998407	0.629589	1.24845	0.497706	0.836654	1.61574	0.790231	0.719917	0.630802	0.79494
S1460	SP600125	JNK	MAPK	0.625811	0.52295	0.474289	0.305274	0.716531	0.54539	-1.8893	-1.94071	-0.647751	-1.14517	-1.83677	0.812386	0.301481	0.666644	0.474561	0.874534	0.35401	0.727299	0.656762	0.771196
S1462	AZD6482	PI3K	PI3K/Akt/mTOR	-0.657853	-0.773673	-0.775227	0.16714	-1.52563	0.0210033	-0.349801	-1.03037	-0.317302	0.395338	0.501422	-0.223	-1.51889	-1.29192	-0.18456	-0.814698	-0.57984	0.0946189	0.218436	0.320428
S1470	TSU-68 (SU6668, Orantinib)	VEGFR,PDGFR,FGFR	Protein Tyrosine Kinase	0.438169	0.722855	0.529127	0.537771	0.722385	0.533962	-0.410191	0.249438	-0.153093	-1.14732	-1.0386	0.9836	0.927111	0.735597	0.720136	1.14366	0.854112	0.698425	0.789485	0.751597
S1474	GSK429286A	ROCK	Cell Cycle	-0.0382571	0.400964	0.333034	0.19002	0.659634	0.111203	0.57442	0.885376	0.662785	0.282563	0.853984	0.918512	1.28938	0.615621	0.981068	1.65866	0.645536	0.907346	0.465464	0.597635
S1475	Pimasertib (AS-703026)	MEK	MAPK	-0.677386	-1.491	0.27609	0.28948	-0.855811	-0.537107	-0.234949	0.038091	-1.0595	0.138727	0.46477	0.12842	-0.923091	-0.706315	-2.177	-1.24013	-0.280159	-1.69809	-2.08331	-1.81054
S1485	HMN-214	PLK	Cell Cycle	-1.74496	-1.5387	-1.35495	-2.19625	-1.892	-2.47762	0.510953	-0.585757	-0.419737	0.427662	-0.250434	-1.94161	-0.904316	-1.56263	-1.66235	-1.0033	-1.76128	-1.68231	-1.5022	-0.854923
S1486	AEE788 (NVP-AEE788)	HER2,VEGFR,EGFR	Protein Tyrosine Kinase	0.52844	-1.51841	0.691341	0.712374	-0.00227801	0.180359	0.412809	-0.804837	-0.0645034	0.57884	0.699462	-0.0950873	1.29577	-0.293245	-0.167969	0.694847	-0.800347	0.70661	-0.177798	0.642486
S1487	PHA-793887	CDK	Cell Cycle	-2.24013	-1.28545	-1.89037	-2.02927	-1.458	-0.338857	0.318717	-0.424561	-0.215128	0.776331	0.148262	-0.116618	-0.31908	-0.361698	-0.852725	-0.299286	-1.33537	-1.09464	-1.254	-1.54087
S1489	PIK-93	PI3K	PI3K/Akt/mTOR	-0.22839	-0.129948	-0.0841375	-0.0154024	-0.977041	0.393899	0.305706	0.566929	0.444363	0.752785	0.203851	0.0559402	-0.750153	-0.121399	0.0373084	0.386073	0.401394	0.0642726	0.352335	0.524329
S1490	Ponatinib (AP24534)	PDGFR,FGFR,VEGFR,Bcr-Abl	Angiogenesis	0.338133	1.57719	0.557544	1.38797	-0.0258127	0.723307	0.748844	0.843702	1.07982	0.619374	0.763733	-1.90017	-1.71565	-0.756435	-1.0875	-1.47191	-0.462482	-1.75281	-0.290799	-2.03536
S1494	LY2228820	p38 MAPK	MAPK	0.785283	-0.455374	0.347798	0.622073	0.861252	0.569294	0.710436	0.568434	0.494691	0.704669	0.541887	0.0847871	0.553991	0.22881	0.39016	0.332707	0.577952	0.564367	0.381406	0.261067
S1519	CCT129202	Aurora Kinase	Cell Cycle	0.631493	0.760166	0.556745	1.12898	0.802911	0.601885	0.692393	0.485094	0.763314	0.682933	0.327007	0.312255	0.508978	0.421036	0.430824	0.0678586	0.745094	0.74308	0.835802	0.702789
S1523	SAR245409 (XL765)	PI3K,mTOR	PI3K/Akt/mTOR	0.773315	0.428738	0.536247	0.389709	0.490699	0.479839	0.509022	0.760022	0.523093	0.522231	0.168829	0.41058	0.389546	0.164764	0.132308	-0.0768843	0.821818	0.686934	0.469802	0.696194
S1524	AT7519	CDK	Cell Cycle	-2.96208	-2.14773	-2.81742	-2.53113	-1.95762	-2.76243	0.81112	1.03673	0.888697	0.494107	0.637106	-2.33939	-1.52436	-2.62337	-2.41425	-1.04376	-1.85268	-2.01768	-2.31782	-2.07456
S1526	Quizartinib (AC220)	FLT3	Angiogenesis	0.272348	0.899076	0.65064	1.17695	0.917532	0.51905	0.612293	0.469671	1.07175	0.680589	1.06581	1.05682	1.16059	0.908761	0.923483	1.09912	1.11079	0.887251	0.815656	0.842618
S1529	Hesperadin	Aurora Kinase	Cell Cycle	-0.911836	-1.80471	-0.734444	-1.40555	-0.505203	-0.789545	-2.06858	-1.36171	-0.237531	-1.19966	-0.78189	-1.43911	-1.48204	-0.249004	-1.06309	-1.41868	-1.20641	-1.74587	-1.39695	-1.89968
S1530	BIX 02188	MEK	MAPK	0.699608	0.55418	0.641433	0.565438	1.04557	0.602114	0.662385	0.762426	1.10505	0.679545	0.956505	0.597549	0.295444	0.409788	0.271758	0.65812	0.81936	0.861283	0.646831	0.748205
S1531	BIX 02189	MEK	MAPK	0.700515	0.370298	0.721314	0.153233	0.862737	0.659124	0.838213	0.839462	1.02789	0.677333	1.29179	0.451759	0.152119	0.327422	0.52276	0.162417	0.691795	0.860206	0.906024	0.561265
S1532	AZD7762	Chk	Cell Cycle	-2.57565	-2.28337	-2.66576	-1.49472	-1.6979	-2.66521	0.246378	0.143483	0.502201	0.339158	-0.433781	-1.85637	-0.717385	-1.8677	-2.50226	-1.3938	-1.3706	-2.05889	-2.53902	-1.97336
S1533	R406 (free base)	Syk	Angiogenesis	0.806914	0.644517	0.702387	0.557529	0.88554	0.607973	-0.479655	-0.596777	-2.23091	-0.252278	-0.531125	0.31822	0.53209	0.557021	0.385604	0.79786	0.540734	0.496546	0.174944	0.552408
S1536	CP-673451	PDGFR	Protein Tyrosine Kinase	0.277703	0.533306	0.280267	-0.66598	-0.240739	-0.0588552	0.540977	0.552053	-0.0541032	0.260606	0.572178	-0.134973	1.88645	0.438122	-0.177569	0.582096	0.761027	0.715476	0.655956	0.294234
S1555	AZD8055	mTOR	PI3K/Akt/mTOR	-3.08965	-1.98075	-2.92119	-2.50779	-2.08737	-2.8512	-2.11113	-2.28229	-0.500329	-1.67713	-2.49961	-1.73614	-1.90375	-2.39734	-2.21962	-1.46175	-1.66689	-2.12222	-1.8431	-1.91099
S1556	PHT-427	PDK-1,Akt	PI3K/Akt/mTOR	0.58504	0.917564	0.751468	1.2468	0.900931	0.56626	0.419199	0.334908	0.729614	0.503804	0.718674	1.08831	1.24864	0.96532	0.694286	1.3443	1.16692	0.857518	0.589613	0.990173
S1557	KRN 633	PDGFR,VEGFR	Protein Tyrosine Kinase	0.518586	0.714409	0.596352	1.06999	0.792666	0.595717	0.524604	0.25103	0.893089	0.610934	0.985886	0.859342	0.687278	1.15973	0.873188	1.01358	1.07937	0.822785	0.653182	0.873335
S1558	AT7867	S6 Kinase,Akt	PI3K/Akt/mTOR	-0.420721	0.607073	0.053232	0.917109	0.881865	-0.224576	-2.05709	0.396927	-0.292318	-0.919056	-0.372403	0.375317	0.069832	0.0679178	0.456104	0.895211	0.127787	0.336964	0.448895	0.0151418
S1561	BMS-777607	Axl,c-Met	Protein Tyrosine Kinase	0.597687	0.767567	0.862718	0.925237	0.828812	0.558189	0.832153	0.777961	0.903187	0.556597	0.543165	0.667585	0.526918	0.83644	0.423367	0.63944	0.911979	0.564041	0.984141	0.69054
S1568	PD318088	MEK	MAPK	-0.447839	-1.3406	0.412883	1.23856	0.144551	-0.125619	0.314254	0.288189	-0.651107	0.161787	-0.011305	0.644817	-0.192491	0.0980469	-1.7556	-1.12095	0.44915	-1.60575	-1.69632	-1.77512
S1570	KU-60019	ATM/ATR	DNA Damage	0.61633	0.679595	0.792616	1.13046	0.867926	0.577295	0.534646	0.640694	0.703204	0.461413	0.56459	1.24285	0.926601	0.979674	0.615483	0.923357	0.750883	0.566804	0.887273	-0.116018
S1572	BS-181 HCl	CDK	Cell Cycle	0.658839	0.518593	0.526068	0.374957	0.595158	0.420852	0.677905	0.961642	1.21922	0.352759	0.479123	0.625392	0.338224	0.346843	0.456952	0.0473873	0.915572	0.583151	0.14184	0.957571
S1573	Fasudil (HA-1077) HCl	ROCK,Autophagy	Cell Cycle	0.677076	0.447948	0.716378	0.0955739	0.547999	0.581256	0.448753	-0.00818713	0.422003	0.365347	0.197018	0.829969	0.582216	0.811565	0.780415	1.32104	1.04218	0.895111	0.611805	0.909329
S1574	BIRB 796 (Doramapimod)	p38 MAPK	MAPK	0.69829	1.40966	0.732659	0.376276	0.850581	0.638652	0.670052	0.414346	0.589317	0.76894	0.636103	0.484663	0.739628	1.05652	1.50811	0.857582	1.1478	0.880917	0.888786	0.751032
S1577	Tie2 kinase inhibitor	Tie-2	Protein Tyrosine Kinase	0.720759	0.593046	0.527644	0.511231	0.847076	0.600139	-0.716512	-0.401839	-1.01215	0.586137	-0.65598	0.983703	1.33273	1.22535	0.882612	1.46827	0.990795	0.833424	0.718439	0.768181
S1582	H 89 2HCl	PKA	PI3K/Akt/mTOR	0.712485	0.500777	0.58217	-0.0695628	0.916975	0.605846	-0.751236	-2.55616	-2.13976	-3.56032	-2.32006	1.19599	1.10076	0.936655	0.569224	1.62754	0.819322	0.92107	0.457655	0.654547
S1590	TWS119	GSK-3	PI3K/Akt/mTOR	0.848619	-0.0975495	0.748771	0.16678	0.964231	0.246513	0.817348	0.684792	0.980025	0.748575	0.485143	0.878313	1.24821	0.802233	0.548008	-0.658994	0.815047	0.573835	-0.318997	0.624583
S1802	Acadesine	AMPK	PI3K/Akt/mTOR	0.723876	0.495937	0.802146	0.615954	0.852033	0.586427	0.724916	0.695949	0.78316	0.671551	0.801676	1.80292	1.33063	0.904409	0.941013	1.63564	1.04934	0.830036	0.832353	0.700151
S2013	PF-573228	FAK	Angiogenesis	0.622041	-0.170793	0.492983	0.350046	0.894257	0.532913	-1.75672	-0.860578	0.842306	0.615804	-0.402883	0.104177	-0.262898	0.745181	0.535406	-1.07908	0.872277	0.381644	0.370381	0.379224
S2014	BMS-265246	CDK	Cell Cycle	0.630733	0.230113	0.447173	-0.234922	0.313031	0.589166	0.439049	0.44104	0.570862	0.511388	0.168529	0.816141	0.0564281	-0.301936	0.14931	0.475673	0.534585	0.787863	0.0873185	1.0158
S2134	AZD8330	MEK	MAPK	-1.07377	-1.46958	-0.319102	-0.20566	-1.28021	-0.865641	-0.378601	-0.223548	-2.07225	-1.15556	-0.172964	-0.264189	-1.07982	-0.332857	-2.09901	-1.2493	-1.11412	-1.61572	-2.14198	-1.76437
S2158	KW-2449	Aurora Kinase,Bcr-Abl,FLT3	Angiogenesis	0.230431	0.140417	0.0346693	-0.236743	-0.1164	0.353167	0.41372	0.180911	-1.10994	-0.298914	0.32875	-0.398155	-0.483618	0.854904	0.16353	-0.865864	-0.160439	-0.0947219	0.450783	-0.136371
S2161	RAF265 (CHIR-265)	VEGFR,Raf	MAPK	-0.034668	-0.492458	-0.689325	-0.456833	0.262983	0.603253	0.598591	0.792262	1.004	0.645028	0.503263	-1.31667	0.279772	-0.383371	-0.738879	0.456075	-1.23584	-1.69939	-0.457956	-1.2371
S2162	AZD1480	JAK	JAK/STAT	-0.706054	0.612157	0.0344055	-0.478939	-0.817209	0.143109	0.703912	0.918053	0.622341	0.560784	1.02032	-1.30113	-1.66703	0.761766	0.495291	-1.44312	-0.708387	0.0858356	0.735104	0.00929982
S2163	PF-4708671	S6 Kinase	PI3K/Akt/mTOR	0.270637	0.641116	0.605678	0.569265	0.672427	0.352093	-1.99169	-1.72453	-0.723383	-0.969365	-1.91643	0.938267	0.661955	0.44008	0.896682	1.20525	0.727808	0.795508	0.787129	0.225262
S2179	LY2784544	JAK	JAK/STAT	0.235922	0.533291	0.570863	-0.188971	-0.274972	0.456933	-1.16544	0.532239	-0.776096	-1.34501	-0.935406	-0.76424	-0.552744	0.6749	0.0857078	-1.38619	-1.26703	-0.449631	0.692133	-0.325572
S2185	AST-1306	EGFR	Protein Tyrosine Kinase	0.305179	-1.7348	0.184556	0.469386	-1.49337	0.4114	-1.06084	-0.167443	-0.508905	-1.69165	-1.18805	0.0496763	-0.0379373	-0.230092	-0.417153	0.266946	-0.933956	0.478212	-0.633279	0.193979
S2192	AZD8931 (Sapitinib)	HER2,EGFR	Protein Tyrosine Kinase	0.548132	-1.6071	0.502858	-0.30246	-0.913839	0.125318	-1.45596	-0.287673	-2.01543	-1.27175	-0.700034	0.0648816	0.232211	-0.917295	-0.72688	-0.181593	-1.05761	0.545603	-0.6988	0.669622
S2193	GSK461364	PLK	Cell Cycle	-1.58962	-1.75736	-2.13558	-2.44344	-1.59264	-2.52429	-2.13292	-1.4918	-2.19597	-3.73658	-2.31226	-1.56311	-0.990138	-2.04981	-0.268811	-1.16207	-1.7673	-1.3622	-2.27194	-1.92701
S2194	R406	Syk,FLT3	Angiogenesis	0.30333	0.450506	0.645235	0.585333	0.749004	0.434915	0.643978	0.375005	0.654976	0.531633	0.840032	-1.41166	-1.12986	0.404377	0.364575	-1.41754	0.185933	-0.0509422	-0.1536	-0.113757
S2198	SGI-1776 free base	Pim	JAK/STAT	0.316372	0.201593	0.320701	0.629457	0.681778	0.460196	-2.73591	-4.1033	-3.25029	0.304129	-3.33789	0.211499	0.615754	0.578251	0.0717638	1.16034	0.652329	0.577716	0.449721	0.763846
S2201	BMS-794833	VEGFR,c-Met	Protein Tyrosine Kinase	0.503125	1.01787	0.80383	0.437353	0.784059	0.546909	-1.74602	-0.203669	-0.109065	-0.15703	-0.827494	1.13764	1.13186	1.08652	1.13497	1.09596	1.16776	0.6496	0.882648	0.760078
S2202	NVP-BHG712	Raf,Src,Bcr-Abl,VEGFR,Ephrin receptor	Protein Tyrosine Kinase	0.613214	0.367103	0.812905	0.883265	0.674883	0.53617	0.792878	0.728528	1.16157	0.580835	0.667177	1.14195	1.00758	1.23024	1.13332	0.450356	0.281696	0.933068	1.20484	0.468548
S2205	OSI-420	EGFR	Protein Tyrosine Kinase	0.373401	-1.37935	0.592723	0.577175	0.607289	0.401573	0.612464	0.560605	0.514244	0.463688	0.613427	0.697411	0.97249	-0.21001	-0.100616	0.928204	-0.596381	0.768383	-0.491691	0.70392
S2207	PIK-293	PI3K	PI3K/Akt/mTOR	0.457149	0.579665	0.592324	0.692386	0.72128	0.51889	-1.84671	0.222696	-0.00161696	-0.812796	-0.838983	0.84199	0.798591	0.456183	0.639079	0.848194	0.887057	0.804386	0.738153	0.898964
S2214	AZ 960	JAK	JAK/STAT	-1.73574	0.331683	-1.10111	-1.99916	-1.72697	-2.19693	0.587658	0.882436	0.409821	0.353084	0.434385	-1.87346	-1.10195	-2.10896	-1.27248	-1.40235	-1.77417	-1.29066	-1.45856	-1.25745
S2216	Mubritinib (TAK 165)	HER2	Protein Tyrosine Kinase	-1.62279	-1.21826	-2.89157	-2.16478	-1.58468	-3.29246	-0.512198	-0.979127	-0.301595	-1.27337	-0.41338	0.0969645	-0.847887	-1.63049	-2.15814	-0.611417	-1.02343	-0.93121	-0.829311	-1.28251
S2218	PP242	mTOR,Autophagy	PI3K/Akt/mTOR	-2.46672	-0.442182	-1.73386	-1.43084	-1.8874	-0.588478	-0.889252	-0.454679	0.502678	0.600296	-0.108416	-1.47869	-1.66677	-1.16343	-0.249255	-1.11398	0.650592	-0.47165	-0.615569	0.023622
S2219	CYT387	JAK	JAK/STAT	0.561941	0.633199	0.616856	0.711223	0.663482	0.557049	0.508469	-0.35714	-0.139258	0.584076	0.375923	0.173843	0.584184	0.825386	0.917822	1.17306	-0.22864	0.196311	0.159509	-0.343098
S2220	SB590885	Raf	MAPK	0.756716	1.3859	1.00992	0.113643	0.803091	0.61985	0.826704	0.884827	0.585768	0.345533	1.33677	1.41518	0.886282	1.6237	1.57567	-1.05983	1.31922	-1.31271	1.12467	0.983389
S2221	Apatinib	VEGFR	Protein Tyrosine Kinase	0.630049	0.976021	0.751215	0.501028	0.831218	0.577753	0.736346	0.805658	0.777625	0.178638	0.794511	0.577808	0.729776	0.895511	1.48585	1.06004	0.873507	0.958048	0.957956	0.818873
S2226	CAL-101 (Idelalisib, GS-1101)	PI3K	PI3K/Akt/mTOR	0.517813	0.0854878	0.366215	1.02748	0.77957	0.464926	0.622642	0.762695	0.787146	0.542256	0.697887	0.375809	0.675978	0.652959	0.452659	0.723935	0.372427	0.724773	0.732494	0.960586
S2227	PIK-294	PI3K	PI3K/Akt/mTOR	0.680943	0.248503	0.287482	0.827236	0.719262	0.362492	0.723746	0.985387	0.98071	-0.684021	0.418996	0.173694	0.341568	0.20487	0.185352	0.232584	0.402464	0.673449	0.67509	0.743117
S2231	Telatinib	VEGFR,PDGFR,c-Kit	Protein Tyrosine Kinase	0.449405	0.422465	0.493634	0.0144108	0.481904	0.327506	0.311384	0.662661	0.398596	0.13024	0.130924	0.317317	-0.0366419	-0.266988	0.27916	0.356542	0.829513	0.578287	0.372572	0.967182
S2235	Volasertib (BI 6727)	PLK	Cell Cycle	-1.67513	-2.09127	-2.17219	-2.59067	-1.90267	-4.28132	-2.29135	-1.46653	-3.44665	-3.65688	-1.55253	-1.93293	-1.04771	-2.34634	-1.01039	-1.81824	-2.3949	-1.71016	-2.46735	-2.52198
S2238	Palomid 529 (P529)	mTOR	PI3K/Akt/mTOR	0.658902	0.456251	0.726128	0.393798	0.596184	0.325063	0.418501	0.519064	0.486399	0.484271	1.08249	0.554704	0.708841	0.628833	0.206565	0.79998	0.687124	0.660455	0.628949	0.576785
S2243	Degrasyn (WP1130)	DUB,Bcr-Abl	Angiogenesis	0.630773	0.697842	0.511255	0.875121	0.658335	0.521813	0.48445	0.488067	0.595706	0.460862	0.647068	0.605238	0.634166	0.746719	0.872632	0.86985	0.605487	0.636648	0.616681	0.421694
S2247	BKM120 (NVP-BKM120, Buparlisib)	PI3K	PI3K/Akt/mTOR	-1.77923	-1.07821	-1.17336	-0.758048	-2.13508	-0.375538	-1.51049	-1.62935	-0.966141	-1.88404	-1.43569	-1.07185	-1.82675	-1.14629	-1.37034	-1.11902	-1.14384	-1.91024	-0.954559	-0.733846
S2266	Asiatic Acid	p38 MAPK	MAPK	0.547944	0.707261	0.515518	0.404798	0.788832	0.66114	0.599697	0.625716	0.602106	0.495153	0.596354	0.755272	0.883503	0.702001	0.848413	0.843988	0.655036	0.75965	0.421611	0.446354
S2310	Honokiol	MEK,Akt	PI3K/Akt/mTOR	0.415785	0.673287	0.586396	0.792246	0.684338	0.34943	0.506062	0.705689	0.5903	0.398823	0.482791	0.574871	0.601805	0.118097	0.920157	0.723295	0.387742	0.618952	0.548487	0.292282
S2386	Indirubin	GSK-3	PI3K/Akt/mTOR	0.276653	0.759501	0.471474	0.1618	0.497567	0.0833873	0.608337	0.631565	0.433088	0.337402	0.403296	0.550854	0.0875253	0.673728	0.967317	0.643196	0.134092	0.808464	0.748738	0.326927
S2391	Quercetin	PKC,Src,PI3K,Sirtuin	Epigenetics	0.42086	0.906154	0.549918	-0.151347	0.419317	0.203945	0.343319	0.495306	0.457027	0.148419	0.0179318	0.183251	-0.142771	0.0438284	-0.0342078	0.401677	0.291195	0.400235	-0.330559	0.535414
S2406	Chrysophanic Acid	mTOR,EGFR	Protein Tyrosine Kinase	0.794356	0.650777	0.815466	0.29439	0.904574	0.647765	0.632461	0.888827	0.743717	0.451529	0.537101	1.22252	1.10227	0.842829	0.379315	1.03768	1.06872	0.947109	0.929124	0.888081
S2475	Imatinib (STI571)	PDGFR	Protein Tyrosine Kinase	0.643303	1.19464	1.05838	0.699778	1.01806	0.586433	0.730096	0.965984	0.81309	0.635139	0.481573	1.43805	0.871066	0.964605	0.707474	1.10469	1.05139	1.08266	1.28515	1.05842
S2542	Phenformin HCl	AMPK	PI3K/Akt/mTOR	0.553774	0.740451	0.569093	0.590171	0.990024	0.666863	0.609266	0.725814	0.845349	0.694783	0.51975	1.14906	0.931158	0.674368	0.888112	1.15546	1.0619	1.06971	0.98161	0.897465
S2617	TAK-733	MEK	MAPK	-0.454212	-1.0356	0.0344619	0.743002	-0.683039	0.0380877	-0.05858	0.266009	-1.3682	0.444335	-0.144842	-0.0186481	-0.316216	0.0152701	-1.74662	-1.05797	-0.821561	-1.1416	-1.67352	-1.3431
S2621	AZD5438	CDK	Cell Cycle	0.244357	0.604634	-0.699676	-1.14958	-0.425353	0.519833	-0.253536	0.69299	-0.563578	-0.937436	-0.285518	0.72317	1.42736	0.400715	0.358456	0.170256	-0.616017	-0.131367	0.476772	-1.41145
S2622	PP121	DNA-PK,PDGFR,mTOR	Protein Tyrosine Kinase	-1.79889	-1.05936	-1.24283	-1.36077	-1.33708	-1.66925	-1.06139	-1.58733	-1.23913	-1.27824	-1.46948	-1.84309	-1.28662	-1.10802	-1.57179	-1.23056	-0.515082	-1.15676	-1.50529	-1.38436
S2624	OSI-027	mTOR	PI3K/Akt/mTOR	-1.06322	-0.715042	-1.22607	-0.734347	-1.43079	-0.375845	-1.50354	-0.9065	-0.901	-0.497894	-1.03013	-1.34566	-1.32413	-1.19028	-0.427534	-1.09687	-0.416692	-0.680042	-0.870543	-0.554634
S2625	Fostamatinib (R788)	Syk	Angiogenesis	-0.125106	-0.726303	0.117388	-0.570394	0.595899	-0.990057	0.435445	0.659953	-0.147894	0.294284	0.701304	-1.20689	-0.601856	0.160208	-0.0312058	-1.18033	0.0393497	0.069404	-0.43051	-0.309578
S2626	LY2603618	Chk	Cell Cycle	0.421769	-1.49934	0.530615	-0.299563	-0.0334671	0.0640366	-1.10748	0.00417637	-0.227257	-0.0996348	-1.07027	-0.615714	-0.286645	0.416796	-0.450758	0.732675	-0.0569042	0.594302	-0.120726	0.936773
S2634	DCC-2036 (Rebastinib)	Bcr-Abl	Angiogenesis	0.348487	1.20179	-0.0371925	0.573495	-0.776028	0.63469	0.925603	1.07003	1.426	0.748766	1.03023	-0.271832	-1.39885	1.11406	1.23326	-1.19405	1.59438	-0.734424	1.15783	-0.706555
S2635	CCT128930	Akt	PI3K/Akt/mTOR	0.168918	0.91057	0.120836	0.484443	0.241469	0.639293	-0.623205	0.0460555	0.541579	0.689987	0.447876	0.475963	-0.102956	-0.273043	1.14359	0.963507	-0.174976	0.786107	0.377794	0.721287
S2636	A66	PI3K	PI3K/Akt/mTOR	0.557702	-0.435415	0.591712	0.517791	-0.642693	0.665644	0.746008	0.570428	0.264842	0.245257	0.878975	0.852022	-0.935766	0.187216	0.47243	1.12594	1.12843	0.56491	1.02552	0.815485
S2638	NU7441 (KU-57788)	DNA-PK,PI3K	DNA Damage	0.29251	0.325066	0.334198	0.42785	1.00413	0.512407	0.572046	-0.307056	0.566729	0.695458	0.498885	0.535917	0.897562	0.656486	-0.0391625	0.306787	0.262081	0.76766	0.875577	0.158401
S2658	GSK2126458 (GSK458)	PI3K,mTOR	PI3K/Akt/mTOR	-2.0344	-1.82273	-1.99679	-1.76753	-1.51699	-2.41105	-1.87296	-2.33898	-2.0596	-2.1331	-1.81926	-1.0614	-1.54405	-2.00834	-1.9122	-1.25945	-1.56515	-1.54098	-1.88828	-1.49838
S2661	WYE-125132 (WYE-132)	mTOR	PI3K/Akt/mTOR	-2.11218	-1.47178	-2.06697	-1.83183	-1.55267	-2.22728	-2.00002	-1.92216	-1.96804	-1.81045	-1.65997	-1.44393	-1.60044	-1.66726	-1.7006	-1.2189	-1.40656	-1.56765	-1.28459	-1.41994
S2670	A-674563	PKA,CDK,Akt	PI3K/Akt/mTOR	-0.330959	-0.717726	-1.39853	-1.31485	-0.898081	-0.516692	-1.38857	-1.4222	-0.826949	-0.593395	-1.57641	-0.121299	-0.435322	-1.23335	-0.433555	-0.382438	-1.47742	-0.820262	-0.747358	-1.19401
S2671	AS-252424	PI3K	PI3K/Akt/mTOR	0.782936	0.695064	0.69922	0.400832	0.834016	0.476947	0.739074	0.696455	0.774832	0.543336	0.555235	1.14879	0.778224	0.7208	0.816501	1.08781	0.768321	0.659402	0.993535	0.975904
S2672	PF-00562271	FAK	Angiogenesis	0.540035	-0.435833	0.357715	0.487607	0.737605	0.478531	0.272199	0.805267	0.363451	0.528613	0.979074	0.487396	0.914378	0.858952	0.562318	0.662544	0.840669	0.215104	0.584205	-0.00343502
S2673	Trametinib (GSK1120212)	MEK	MAPK	-0.640808	-1.00921	-0.743009	0.727225	-0.799163	-0.305352	-0.585422	-0.601413	-1.43054	-0.147701	-1.17512	-0.390309	0.00168257	-0.0484975	-1.57738	-1.0215	-1.28678	-1.13332	-1.87025	-1.31424
S2679	Flavopiridol HCl	CDK	Cell Cycle	-2.12707	-1.97374	-2.04932	-1.94157	-1.44598	-2.47	-1.92195	-2.29403	-2.21034	-2.31362	-1.95142	-2.20029	-1.08314	-1.99166	-1.81264	-1.18029	-1.57138	-1.78003	-1.96436	-1.58461
S2680	Ibrutinib (PCI-32765)	BTK	Angiogenesis	0.782037	-0.972075	0.884988	0.66703	-0.910008	0.67688	0.765368	-0.613275	0.151699	0.754816	0.783879	1.05473	0.96967	0.263285	0.464043	0.751165	-0.866037	0.923096	0.279517	1.02902
S2681	AS-604850	PI3K	PI3K/Akt/mTOR	0.7225	0.928916	0.827448	0.961173	1.05739	0.597489	0.762599	0.736798	0.810556	0.641215	0.747089	1.26537	1.31261	0.763132	0.779729	1.26342	1.15361	0.916985	1.05211	0.880821
S2682	CAY10505	PI3K	PI3K/Akt/mTOR	0.775909	0.897973	0.809117	0.780647	1.08358	0.674542	0.895439	0.765882	0.776426	0.692337	0.698042	1.44493	1.13558	0.641347	0.811125	1.40478	1.10071	0.994508	1.05204	0.869312
S2683	CHIR-124	Chk	Cell Cycle	-1.04956	-1.75065	-0.919834	-0.394428	-0.26116	-1.64366	-1.06637	-1.64812	-1.3638	-2.05457	-1.19333	-1.17088	-0.0613079	-0.856043	-1.63351	-0.695	-1.07682	-1.40364	-1.21212	-1.15718
S2686	NVP-BSK805 2HCl	JAK	JAK/STAT	0.76136	0.861563	0.870678	0.18473	0.960474	0.655383	0.665245	0.714983	0.76611	0.522915	0.405136	0.872397	0.39647	0.884576	0.604897	0.771768	0.804968	0.712552	0.914346	0.956782
S2688	R547	CDK	Cell Cycle	-0.310714	-0.00413623	-0.747382	-1.18455	-0.74933	0.173821	-0.927147	0.302189	-0.776105	-1.05606	-0.40882	0.0357975	0.343124	-0.364655	-0.10045	-0.533397	-0.534486	-0.659962	-0.296556	-0.977994
S2689	WAY-600	mTOR	PI3K/Akt/mTOR	0.191642	0.197822	0.0215443	-0.184135	0.229801	0.658856	0.0254476	-0.172551	0.422745	0.507392	0.0351269	-1.17221	-0.691383	-0.323349	-0.167329	-1.02362	-0.297068	-0.318678	0.285942	0.285356
S2692	TG101209	JAK,FLT3,c-RET	JAK/STAT	0.0765434	-0.105379	0.300804	-0.235364	0.480121	0.635531	0.723366	0.0651586	-0.386265	0.581928	-0.186848	-0.873751	-0.490018	0.259869	0.138465	-1.06303	-0.201738	-0.74774	-0.82595	-0.537282
S2696	GDC-0980 (RG7422)	mTOR,PI3K	PI3K/Akt/mTOR	-1.98232	-1.15816	-1.83775	-1.65977	-1.5595	-0.777787	-1.76384	-1.80172	-1.25219	-1.72259	-1.62031	-1.38508	-1.60247	-1.78332	-1.4991	-1.20845	-1.13262	-1.38964	-0.660075	-1.18923
S2697	A-769662	AMPK	PI3K/Akt/mTOR	0.772298	0.945092	0.859979	0.92042	1.1536	0.632916	0.796206	0.832995	0.943145	0.587661	1.17551	1.29551	1.10668	0.862941	1.02746	1.21342	1.05063	1.01742	1.11131	0.980685
S2699	CH5132799	mTOR,PI3K	PI3K/Akt/mTOR	0.359079	0.205743	0.462864	0.682359	-0.807048	0.630183	0.700195	0.592242	0.598856	0.448672	0.571554	-0.410635	-1.50668	-1.79775	-1.10363	-0.974061	-0.300696	-0.739716	0.00986646	-0.679819
S2700	KX2-391	Src	Angiogenesis	-1.31484	-1.41571	-1.73532	-1.74055	-1.24464	-2.15053	-0.654936	-0.780268	-1.60985	-2.1807	-1.75326	-1.46782	-0.801715	-0.738999	-0.846011	-1.08618	-1.46282	-1.1248	-1.37907	-1.36877
S2703	GSK1838705A	IGF-1R,ALK	Protein Tyrosine Kinase	0.762113	0.755691	0.847794	0.201874	0.843983	0.674262	0.718208	0.725471	0.622272	0.553706	0.313513	0.815745	0.557167	0.968951	-0.556561	0.740103	1.11092	0.274737	0.37122	0.681093
S2718	TAK-901	Aurora Kinase	Cell Cycle	-0.164086	-0.70882	-0.513025	-0.739235	-0.248405	-0.999587	-1.1575	0.0955026	-0.191976	0.699606	-0.510464	-1.37663	-1.38026	-0.628434	-0.691394	-1.2379	-1.35454	-0.448422	-0.971069	-1.25457
S2719	AMG-900	Aurora Kinase	Cell Cycle	-0.252146	0.485636	-0.416079	-0.436612	-0.350213	-0.24155	-0.259022	0.463308	0.274558	-0.168244	-0.246243	0.306251	0.512748	-0.166609	0.0576079	-0.477588	-1.4307	-0.0419069	0.374333	-0.701243
S2720	ZM 336372	Raf	MAPK	0.857297	1.30539	1.05951	0.681673	1.05857	0.688849	0.819755	0.812186	0.905587	0.730809	1.01488	0.988793	1.27724	1.03509	1.14466	1.11382	1.23895	1.07591	1.35664	1.0485
S2726	PH-797804	p38 MAPK	MAPK	0.695725	1.07152	0.656347	0.770629	1.19115	0.710523	0.859962	0.831695	0.703508	0.759976	0.929085	0.83296	0.868216	0.759576	1.40895	0.751099	0.897506	1.04893	1.10331	0.810704
S2727	Dacomitinib (PF299804, PF299)	EGFR	Protein Tyrosine Kinase	0.71464	-1.02823	0.768106	0.783081	-0.653568	0.579004	0.659628	-0.604234	-0.32835	0.681731	0.48416	0.35194	0.503785	-0.00668438	-0.133352	0.474895	-0.840603	0.799006	-0.215225	0.713496
S2728	AG-1478 (Tyrphostin AG-1478)	EGFR	Protein Tyrosine Kinase	0.723754	-0.198437	0.696208	0.840886	0.913933	0.63718	0.778985	-0.0971755	0.459058	0.714895	0.620818	0.874255	0.886599	0.318631	0.369423	1.07552	0.479145	1.17115	0.173693	0.812121
S2729	SB415286	GSK-3	PI3K/Akt/mTOR	0.623481	0.740312	0.65835	0.646446	0.965664	0.545661	0.695212	0.710622	0.887001	0.617906	0.717398	0.858718	0.673111	0.599759	0.622746	0.825967	1.07158	0.968472	0.841972	1.17616
S2730	Crenolanib (CP-868596)	PDGFR	Protein Tyrosine Kinase	0.48207	0.951742	0.47043	-0.395984	0.291693	0.382399	0.725515	0.716516	0.355118	0.335508	0.452121	0.612427	2.10446	1.07152	0.377595	0.931988	0.293646	0.629289	0.857004	0.50704
S2735	MK-8776 (SCH 900776)	CDK,Chk	Cell Cycle	0.505001	-1.12162	0.186137	0.229231	0.290105	0.0822084	-0.875603	0.0378469	0.126468	0.51822	-0.653118	-0.25942	0.00536708	0.733535	-0.0531404	0.904541	0.987487	0.913308	0.725258	0.723943
S2736	TG101348 (SAR302503)	JAK	JAK/STAT	0.56604	0.548379	0.439921	0.314165	0.676267	0.648147	0.754876	0.237233	0.0932504	0.723246	-0.122079	-0.349881	-0.189089	0.788148	0.548556	-0.211432	-0.22657	-0.666291	-0.535232	-0.533564
S2742	PHA-767491	CDK	Cell Cycle	0.957621	1.06082	0.462432	0.457557	-0.309399	0.716883	-0.218116	0.569647	0.379309	0.502107	1.4562	1.0684	0.847449	0.610666	0.935206	0.715115	-0.0560234	1.06018	0.974453	0.595572
S2743	PF-04691502	Akt,mTOR,PI3K	PI3K/Akt/mTOR	-1.90545	-1.3073	-1.73841	-1.53701	-1.55036	-0.741134	-1.7003	-1.68103	-0.941506	-1.13238	-1.32892	-1.47752	-1.67603	-1.64747	-1.53265	-1.26847	-1.27029	-1.43011	-1.30458	-1.26802
S2744	CCT137690	Aurora Kinase	Cell Cycle	0.785244	1.02006	0.766316	0.848846	1.11994	0.605638	0.814322	0.753115	0.841593	0.628601	0.996603	-0.510216	-0.27936	-1.0844	0.231579	-1.16254	-1.28202	0.275338	0.497939	-0.415462
S2746	AZ 628	Raf	MAPK	0.329061	0.16821	0.583528	1.14384	1.18408	0.551414	0.948572	0.856121	0.95174	0.594744	0.859545	0.651845	0.0584319	0.791058	0.286631	-1.02767	0.941108	-1.05805	0.25644	-1.19826
S2747	AMG-458	c-Met	Protein Tyrosine Kinase	0.667615	0.841159	0.670243	0.521815	0.969642	0.469839	0.651396	0.589751	0.737682	0.438918	0.653936	0.696271	0.66967	0.474089	0.649412	0.948761	1.09183	0.760549	0.745114	1.05824
S2749	BGT226 (NVP-BGT226)	PI3K,mTOR	PI3K/Akt/mTOR	-2.10202	-2.04627	-1.98666	-1.90278	-1.66468	-2.32555	-1.86573	-1.98225	-2.10172	-2.15271	-1.71099	-1.18988	-1.61483	-1.86374	-1.91134	-1.249	-1.54876	-1.81057	-1.58336	-1.66111
S2751	Milciclib (PHA-848125)	CDK	Cell Cycle	-0.0221164	-0.515124	-0.463033	-0.907297	-0.724558	-0.216018	0.322193	-0.465823	-1.04853	-0.339443	-1.03266	-0.699111	0.11864	-0.0243054	-0.374202	-0.44478	-0.411289	-0.922918	-1.29395	-1.24554
S2752	HER2-Inhibitor-1	HER2,EGFR	Protein Tyrosine Kinase	0.813343	0.908946	0.724032	0.832152	0.931589	0.683592	0.827948	0.81282	0.835919	0.731937	1.19474	0.930708	0.888667	0.955819	0.690915	1.26106	0.933644	0.954116	0.961432	0.825046
S2755	Varlitinib	EGFR	Protein Tyrosine Kinase	0.782324	0.591506	1.00075	1.0411	0.976438	0.71493	0.83611	0.796963	0.72759	0.722542	1.10866	1.06573	0.857726	0.611447	0.697152	1.28728	0.23919	1.05315	0.251332	0.859573
S2758	Wortmannin	Autophagy,ATM/ATR,PI3K	PI3K/Akt/mTOR	0.521269	0.28123	0.865666	1.15747	0.731663	0.724091	0.709437	0.303178	0.561264	0.742598	0.737534	0.805822	0.71005	0.69415	0.573286	0.825842	1.04564	1.07665	0.954784	0.916057
S2759	CUDC-907	PI3K,HDAC	Cytoskeletal Signaling	-2.16294	-1.9936	-1.80661	-1.77715	-1.54696	-2.40032	-1.02506	-1.54837	-1.91791	-2.29118	-1.84452	-1.96973	-1.60068	-2.04861	-1.96683	-1.19098	-1.55267	-1.82049	-2.0391	-1.69068
S2761	NVP-BVU972	c-Met	Protein Tyrosine Kinase	0.870958	0.635798	0.803175	0.972316	1.0552	0.652892	0.707859	0.673204	0.784549	0.635087	1.03885	0.796696	0.777505	0.4959	0.820157	0.893244	-0.381087	0.984555	0.874716	0.676844
S2767	3-Methyladenine	Autophagy,PI3K	PI3K/Akt/mTOR	0.708596	0.888865	0.797006	0.892185	1.04807	0.538356	0.69726	0.700078	0.813147	0.578061	0.68766	0.878086	0.72032	0.614019	0.550706	0.969434	1.10043	0.719885	0.792125	1.01468
S2768	Dinaciclib (SCH727965)	CDK	Cell Cycle	-2.04685	-1.90821	-1.98362	-1.92142	-1.46411	-2.38271	-1.96327	-2.3598	-2.27141	-2.2834	-1.96551	-1.60194	-1.07396	-2.01196	-1.86102	-1.16112	-1.60485	-1.70947	-1.93464	-1.57665
S2769	Dovitinib (TKI-258) Dilactic Acid	PDGFR,FGFR,c-Kit,FLT3,VEGFR	Angiogenesis	0.64923	0.114884	0.441709	0.2447	0.78503	0.527505	0.590592	-0.0977059	0.342502	0.589969	-0.371	-1.08273	-1.04253	0.433218	0.127497	-1.22478	-0.222094	-0.448253	-0.242165	-0.225296
S2770	MK-5108 (VX-689)	Aurora Kinase	Cell Cycle	-0.771953	-0.492652	-0.193257	-0.904612	-0.919343	-0.743834	-0.830548	0.325469	-0.631895	-0.783143	-0.447602	-0.621976	0.135288	-0.974874	-0.0320658	-0.653872	-1.16001	-0.305011	-0.106419	-0.201392
S2774	MK-2461	c-Met,PDGFR,FGFR	Protein Tyrosine Kinase	0.667802	0.906734	0.811564	1.0266	1.0223	0.632242	0.799674	0.640137	0.734128	0.717593	0.828515	-0.669921	-1.10263	0.915261	0.766396	-1.21636	0.724031	0.63081	0.122723	0.870552
S2783	AZD2014	mTOR	PI3K/Akt/mTOR	-2.04296	-1.14739	-1.85703	-1.63788	-1.5419	-0.901436	-1.72887	-1.74641	-1.4839	-1.33044	-1.63625	-1.50454	-1.44461	-1.40526	-1.29416	-1.19202	-1.18104	-1.44631	-1.17602	-1.20357
S2784	TAK-285	EGFR,HER2	Protein Tyrosine Kinase	0.681295	-0.507731	0.785015	0.844312	-0.312751	0.560792	0.75999	0.262496	0.414928	0.601689	0.643018	0.744512	0.502115	0.278924	0.884026	0.692427	0.0356532	0.975771	0.550089	0.786446
S2789	Tofacitinib (CP-690550,Tasocitinib)	JAK	JAK/STAT	0.802842	0.817018	0.792157	0.778467	1.08117	0.68954	0.846887	0.770797	0.74878	0.740972	0.735169	0.944187	0.991438	0.753584	0.845963	1.07345	0.778443	1.01084	0.97097	0.888612
S2791	Sotrastaurin	PKC	TGF-beta/Smad	0.756913	0.675552	0.855932	0.863626	0.988049	0.26262	0.650484	0.674434	1.02182	0.566329	0.854448	0.957046	0.766035	0.561889	0.517159	0.677349	1.0603	0.878912	0.742816	0.938013
S2796	WP1066	JAK	JAK/STAT	0.777202	0.687195	0.650091	0.376013	0.820898	0.613241	0.609365	0.690616	0.765306	0.605445	0.437223	1.09897	1.00676	0.921878	0.73801	1.28068	1.08697	0.906785	0.912236	1.00406
S2801	AZD4547	FGFR	Angiogenesis	0.570334	0.843479	0.226298	0.958873	-0.709617	0.580614	0.870636	0.599453	0.533891	0.66392	1.29305	-0.741964	-1.2556	1.16786	0.719516	-1.18773	1.36698	1.01039	0.941687	0.839742
S2806	CEP-33779	JAK	JAK/STAT	0.814349	0.821503	0.797077	0.554504	1.02706	0.634315	0.864594	0.68489	0.70582	0.767681	0.810981	0.230387	0.473828	0.801153	0.682744	1.0483	0.534298	0.436597	0.222951	0.619121
S2807	Dabrafenib (GSK2118436)	Raf	MAPK	0.60134	0.700117	0.0500704	0.0633963	0.439084	0.678921	0.54174	0.640139	0.848898	0.627561	-0.306661	-0.215962	0.384478	0.491871	1.50142	-0.459028	-0.0741057	-1.45267	-0.165881	-0.0358377
S2808	GDC-0068	Akt	PI3K/Akt/mTOR	-0.568748	0.612299	-0.264898	0.802505	-1.27363	0.446231	-1.4809	-0.851843	0.691468	0.704759	-0.0591185	0.324614	-0.883352	-1.21795	0.699302	-0.317598	-0.811545	0.716264	-0.804041	0.914109
S2811	INK 128 (MLN0128)	mTOR	PI3K/Akt/mTOR	-2.11151	-1.57009	-2.08634	-1.81935	-1.53802	-2.2484	-1.92175	-1.96464	-2.00351	-1.95761	-1.7857	-1.49214	-1.448	-1.6558	-1.77565	-1.20365	-1.41888	-1.58459	-1.46589	-1.47661
S2814	BYL719	PI3K	PI3K/Akt/mTOR	0.361407	-0.254632	0.541624	0.596767	-1.20513	0.640583	0.713249	0.142734	0.054181	-0.141107	0.403849	0.590754	-1.27354	-0.257622	-0.07572	0.663595	0.802928	0.267246	0.476763	0.867187
S2816	Tyrphostin AG 879	HER2	Protein Tyrosine Kinase	0.630081	0.840913	0.693556	0.740385	0.954371	0.472992	0.676475	0.624571	0.746297	0.491052	0.655882	0.695925	0.699775	0.528219	0.563178	0.916882	0.937895	0.725092	0.686083	1.06444
S2817	Torin 2	ATM/ATR,mTOR	PI3K/Akt/mTOR	-1.70537	0.85581	-1.63666	-1.50266	-1.36221	-0.930135	-1.56847	-1.42869	-0.735073	-1.31771	-1.44632	-1.17346	-1.42963	-1.78834	-1.81866	-1.25974	-1.43019	-1.59526	-1.718	-1.47979
S2820	TAE226 (NVP-TAE226)	FAK	Angiogenesis	-0.351997	-0.974696	0.400154	-1.03676	-0.891802	-0.0406305	-0.322761	0.0523023	-0.475211	-0.606956	0.149476	0.0145218	0.256546	-0.126743	-0.945792	-0.234416	0.123941	-0.838343	-0.838452	-0.863788
S2824	TPCA-1	IκB/IKK	NF-κB	0.82826	0.0103711	0.568915	0.346277	0.886089	0.622275	0.589334	0.494667	0.843406	0.739722	0.00820302	0.341771	0.978752	0.881034	1.15842	1.12547	0.3605	0.237001	0.332031	0.543338
S2842	SAR131675	VEGFR	Protein Tyrosine Kinase	0.446361	0.928472	0.585547	0.969314	0.58533	0.617484	0.779948	0.617885	0.913821	0.702642	0.700215	0.76392	0.34638	0.882536	0.844457	0.543459	1.11914	0.647398	0.750614	1.09206
S2843	BI-D1870	S6 Kinase	PI3K/Akt/mTOR	0.854729	0.954623	0.735071	1.12861	1.00279	0.676692	0.838035	0.803996	0.94485	0.764432	1.09071	0.623364	1.57014	0.888189	0.293297	1.12319	0.909726	0.981009	0.374223	0.848596
S2845	Semaxanib (SU5416)	VEGFR	Protein Tyrosine Kinase	0.559589	1.09165	0.655229	1.01812	0.565284	0.58435	0.824968	0.866321	0.765294	0.570888	0.706364	0.524822	0.999284	1.00669	1.06187	1.2245	0.894085	0.924485	0.921864	0.88932
S2859	Golvatinib (E7050)	VEGFR,c-Met	Protein Tyrosine Kinase	0.67371	1.67138	0.978361	0.837356	1.01876	0.697994	0.886544	0.873542	1.09409	0.683001	0.528879	0.733548	0.258223	1.08471	1.50422	-1.01227	1.2514	0.625787	0.982678	0.87126
S2864	IMD 0354	IκB/IKK	NF-κB	-1.27868	-1.06439	-1.64453	-1.74004	-1.37527	-2.10159	-1.65896	-2.23221	-1.57649	-1.82655	-1.34588	-1.18813	-0.830328	-1.51346	-1.1832	-1.04083	-1.30447	-1.41126	-1.36848	-1.24377
S2867	WHI-P154	JAK,EGFR	JAK/STAT	0.531307	0.0228806	0.377193	0.0528123	0.372707	0.378204	0.488263	0.578418	0.0669057	0.272676	0.398519	0.292753	0.285886	0.065929	-0.501194	0.657513	-0.486068	-1.02368	-0.646014	0.0636192
S2870	TG100713	PI3K	PI3K/Akt/mTOR	0.500263	-0.0709881	0.192533	0.370038	-1.39984	0.0455977	0.561498	0.399405	0.493658	0.389348	0.504267	-0.143738	0.309222	0.592987	0.481558	0.716124	0.406681	0.0221279	0.709107	-0.191333
S2872	GW5074	Raf	MAPK	0.631547	1.20586	0.608244	0.435144	0.704786	0.492338	0.638653	0.519203	0.798845	0.427478	0.550357	0.0933219	0.481446	0.565633	0.506362	0.792633	0.090037	-0.0675406	0.396459	-0.0539726
S2882	IKK-16 (IKK Inhibitor VII)	IκB/IKK	NF-κB	0.486475	0.224411	0.439309	0.349264	0.774503	0.498504	0.539285	0.34986	0.481893	0.372175	0.565969	0.656176	0.548446	0.762005	0.796905	0.586515	0.264382	0.431441	0.557029	0.22564
S2890	PF-562271	FAK	Angiogenesis	0.236827	-1.00572	0.0428273	-0.0893841	0.333741	0.218308	-0.00669325	0.400616	-0.139164	0.160359	0.748826	0.478201	0.546415	0.327452	-0.0882651	0.261319	0.41656	-0.101051	-0.0670293	-0.523118
S2895	Tyrphostin 9	EGFR	Protein Tyrosine Kinase	0.484382	0.605684	0.511509	0.471067	0.698265	0.370944	0.544124	0.486101	0.536344	0.386067	0.378289	-0.292952	-0.0124827	-0.915745	0.85556	-0.17121	-0.41099	0.0882946	0.316213	0.217691
S2896	ZM 323881 HCl	VEGFR	Protein Tyrosine Kinase	0.399437	0.541728	0.435577	0.174769	0.695205	0.419485	0.585902	0.596787	0.549637	0.412399	0.412669	0.287584	0.325388	0.400084	0.257635	0.411954	0.308914	0.65418	0.142591	0.444316
S2897	ZM 306416	VEGFR	Protein Tyrosine Kinase	0.223795	-1.73944	0.409247	-0.180425	0.494509	-0.0101638	0.278594	-0.291329	-0.600331	0.192049	-0.0233631	-0.240488	0.0344716	-0.32311	-0.540609	-0.279898	-0.751217	0.370018	-0.843462	0.325908
S2899	GNF-2	Bcr-Abl	Angiogenesis	0.721572	0.6396	0.850257	0.322877	0.679953	0.0162194	0.0942619	0.437086	0.301851	0.200724	0.350917	-0.0669103	-0.429544	-0.775027	-0.779044	-0.758372	-0.0185339	0.0908786	-0.0354169	0.301874
S2902	S-Ruxolitinib (INCB018424)	JAK	JAK/STAT	0.750182	0.420793	0.851851	-0.076117	0.945704	0.529047	0.446391	0.487857	-0.0334061	0.474093	0.320208	0.8086	0.259645	0.448746	0.408048	0.798683	0.481148	0.443259	0.710531	0.555962
S2904	PF-477736	Chk	Cell Cycle	0.264908	-2.21746	-2.36041	0.229803	-1.82637	-2.93864	-3.15203	-0.490443	-2.74314	-0.0773444	-2.49406	-2.25651	-2.34608	-0.889596	-0.415134	-1.87037	-2.585	-1.35644	-2.06839	-1.13052
S2911	Go 6983	PKC	TGF-beta/Smad	0.591948	0.442462	0.628197	0.376077	0.990107	0.513488	0.394105	0.469106	0.25092	0.304324	0.884975	0.410568	-0.150056	0.319346	-0.0454125	0.209564	0.764433	0.537623	0.800184	0.662594
S2913	BAY 11-7082	IκB/IKK,E2 conjugating	NF-κB	0.561004	0.845347	0.664234	0.775417	0.885317	0.541185	0.45124	0.533112	0.493147	0.388863	0.441668	0.833621	0.435465	0.539587	0.565379	0.745417	0.82315	0.682688	0.574269	0.592101
S2922	Icotinib	EGFR	Protein Tyrosine Kinase	0.382039	-0.949716	0.647445	0.51034	0.753745	0.311921	0.360872	-0.341708	-0.460127	0.264246	0.233606	0.422785	0.205889	-0.345604	-0.385338	0.477744	-0.478558	0.727323	-0.468913	0.510231
S2924	CHIR-99021 (CT99021) HCl	GSK-3	PI3K/Akt/mTOR	0.542976	0.714715	0.767862	0.321259	0.622797	0.480137	0.60295	0.890683	0.742387	0.3512	1.00083	2.49546	1.71922	1.28034	1.60304	1.28147	1.08644	0.687692	1.09951	0.142818
S2928	TAK-715	p38 MAPK	MAPK	0.367457	0.310678	0.478958	-0.599203	0.381007	0.311667	0.154433	0.240315	0.294364	0.169329	0.365616	0.306721	0.471314	0.104247	0.329034	0.307589	0.187632	0.442324	-0.088647	0.413191
S3012	Pazopanib	PDGFR,c-Kit,VEGFR	Protein Tyrosine Kinase	0.677862	0.578154	0.551948	0.327879	0.615764	0.404846	0.180897	0.491872	0.281496	0.457235	0.191672	-0.983025	-0.866948	0.0419808	0.674452	-1.79606	0.434595	0.302845	0.111716	0.08861
S3026	Piceatannol	Syk	Angiogenesis	0.720707	0.814054	0.830168	1.17442	0.899722	0.554823	0.582539	0.736412	0.529092	0.499461	0.535989	0.773107	0.537016	0.632429	0.383933	0.660429	0.90848	0.802813	0.805273	0.65144
S4001	Cabozantinib malate (XL184)	VEGFR	Protein Tyrosine Kinase	0.494603	0.860476	0.677595	0.344656	0.848092	0.538449	0.640422	0.842911	0.51242	0.464974	0.519113	0.33461	0.243149	0.88131	0.434212	-1.69104	0.809774	0.423258	0.688304	0.475877
S4901	JNK-IN-8	JNK	MAPK	0.577166	-0.310494	0.126045	0.75772	0.290876	0.475286	0.574034	0.700364	0.0318991	0.47998	0.410593	-0.543233	0.328822	0.539173	0.192093	0.50305	-0.384743	0.691494	0.611343	0.441076
S4907	SC-514	IκB/IKK	NF-κB	0.603892	0.983622	0.664525	0.671712	0.803888	0.55827	0.540367	0.808418	0.58176	0.514557	0.937808	0.130205	-0.189492	-0.183444	-0.0980944	-0.378646	0.166385	0.664478	0.480147	0.403376
S5001	Tofacitinib (CP-690550) Citrate	JAK	JAK/STAT	0.537542	0.743886	0.443757	0.651649	0.766891	0.430527	0.506844	0.640753	0.315637	0.557893	0.534606	0.43749	0.0565937	0.202173	0.480586	0.147759	0.397366	0.569931	0.549956	0.420106
S5002	Fingolimod (FTY720) HCl	S1P Receptor	GPCR & G Protein	0.650492	0.533985	0.75384	0.241293	0.595161	0.50646	0.570171	0.7491	0.475553	0.484545	0.717993	0.796665	1.08646	0.824227	1.02445	0.756554	1.00287	0.841255	0.658108	0.24365
S6005	VX-702	p38 MAPK	MAPK	0.192632	0.387501	0.451115	-1.09709	0.302334	0.365669	0.339062	0.499234	0.226314	0.258178	-0.0746451	0.961484	1.47062	0.909766	0.725935	0.829757	0.859129	0.463476	0.0540699	0.435945
S7000	AP26113	ALK	Protein Tyrosine Kinase	-2.36316	-2.47075	-1.78137	-1.65024	-1.52834	-3.44495	-2.73906	-2.66241	-2.91463	-2.71	-2.52278	-1.90229	-1.90633	-0.178881	-2.48883	-1.83786	-1.21113	-1.70787	-2.57203	-2.22874
S7007	MEK162 (ARRY-162, ARRY-438162)	MEK	MAPK	-0.501656	-1.35066	0.498216	1.3175	0.394983	-0.0925148	-0.447243	0.0443101	-1.41934	0.399118	0.230378	0.197225	-0.529065	-0.262679	-2.52397	-1.50101	0.343437	-2.24117	-1.63933	-2.15579
S7008	PP2	Src	Angiogenesis	0.614211	0.554873	0.774637	0.339065	0.824246	0.476496	0.548843	0.715062	0.517184	0.552098	0.821832	-0.400506	0.354142	-0.104767	0.0360386	0.188228	0.621411	0.494168	-0.134211	0.471861
S7016	VS-5584 (SB2343)	PI3K	PI3K/Akt/mTOR	-3.57143	-1.45863	-3.10339	-2.60578	-2.19195	-1.7306	-3.13957	-3.44766	-2.27219	-2.76784	-2.38473	-2.18257	-2.86803	-3.1644	-2.93151	-1.84916	-2.10447	-2.80571	-1.78621	-2.41814
S7018	CZC24832	PI3K	PI3K/Akt/mTOR	0.500249	0.759143	0.633676	0.873825	0.724679	0.521203	0.541163	0.788613	0.563679	0.486986	1.0449	1.27424	1.98801	0.770053	1.04878	1.26839	0.854089	0.913358	0.876362	0.661256
S7028	IPI-145 (INK1197)	PI3K	Angiogenesis	-0.548902	-0.832833	-0.571843	0.888841	0.105352	0.232829	-1.36027	-0.974942	0.0273637	0.332507	-1.45239	0.162377	-0.0859768	0.45581	0.0317894	-0.498028	-0.830447	0.240475	0.465102	0.504208
S7036	XL019	JAK	JAK/STAT	0.279472	0.424175	0.621743	0.0549984	0.394647	0.364892	0.596029	0.63975	0.31151	0.526324	0.507857	0.798938	0.704627	0.826575	1.12829	0.842351	0.266118	0.777775	0.793068	0.236289
S7039	PD168393	EGFR	Protein Tyrosine Kinase	0.321649	-1.37488	0.293793	-0.243028	-0.361895	0.357763	0.194244	-1.23577	-0.388409	0.133039	-0.0229377	0.887098	1.16776	-0.0339114	-0.16134	1.37704	-1.05126	0.229118	-0.772782	0.543247
S7041	CX-6258 HCl	Pim	JAK/STAT	0.709248	0.562171	0.312695	0.421723	0.509123	0.506017	-0.0268781	0.206365	0.0471189	0.240839	-0.40306	-0.50462	-0.291318	-1.37065	-0.779511	-0.458631	0.321415	-0.151631	-0.2688	-0.304457
S7050	AZ20	ATM/ATR	PI3K/Akt/mTOR	-1.65712	-1.90463	-2.1999	-1.3545	-1.31831	-0.87797	-2.577	-2.26658	-1.23813	-2.01451	-1.99276	-1.2833	-1.77519	-2.09482	-1.81068	-1.42444	-1.32885	-0.715079	-1.99614	-0.763331
S7051	CGI1746	BTK	Angiogenesis	0.445569	0.617908	0.378313	0.304454	0.776986	0.543905	0.556065	0.82683	0.716078	0.573545	0.257838	-0.124026	0.237165	0.296826	0.700811	0.0606738	0.723314	0.618133	0.628822	0.479669
S7060	PP1	Src	Angiogenesis	0.617984	0.351752	0.712442	0.823841	1.09072	0.490795	0.655452	0.623632	0.812697	0.578993	0.966425	0.489501	1.4608	0.261085	0.886637	0.861081	1.00556	0.584811	0.73431	0.58697
S7065	MK-8745	Aurora Kinase	Cell Cycle	-1.61246	-0.412175	-0.91346	-1.56618	-1.706	-0.924162	-1.8977	0.0941204	-1.32001	-1.25998	-0.822513	-1.49027	0.153932	-2.42269	-0.305557	-1.1189	-2.10289	-1.04701	-0.535681	-0.723623
S7083	LDK378	ALK	Protein Tyrosine Kinase	0.418209	0.185716	0.613151	0.599921	0.837402	0.43504	0.442421	0.471123	0.333615	0.507693	0.596669	1.22576	1.35825	0.592399	0.333629	1.20161	0.791732	-0.253556	0.517803	0.201042
S7087	GSK2334470	PDK-1	PI3K/Akt/mTOR	-0.81711	0.562589	-0.341548	-0.537851	-1.14474	0.340222	-0.987356	-1.0736	0.0134074	-0.0652657	-0.0796417	-0.331037	-1.58581	-0.0616589	0.287325	-0.961517	-0.793386	-0.52048	0.279699	-0.186447
S7091	Zotarolimus(ABT-578)	mTOR	PI3K/Akt/mTOR	-2.37365	0.502372	-1.4218	-1.66127	-1.78137	-0.442247	-2.21944	-1.82182	-0.84729	-0.850027	-1.50157	-0.627788	-1.27144	-1.36704	-1.19115	-1.26524	-1.02683	-0.984566	-0.568075	-0.845648
S7093	IPA-3	PAK	Cytoskeletal Signaling	0.785244	0.563033	0.403181	0.348208	0.570702	0.488731	0.0514372	0.176753	0.0964429	0.212925	0.355539	0.755533	0.485803	0.849851	0.557704	0.680885	1.07678	0.73415	0.551087	0.721041
S7094	PF-3758309	PAK	Cytoskeletal Signaling	-2.73898	-1.67894	-2.82608	-2.50629	-1.6121	-1.18421	-1.97625	-0.752108	-2.45879	-1.8396	-1.75287	-1.35615	-1.80205	-1.10446	-1.89489	-1.64565	-2.27403	-2.29015	-1.63401	-2.46788
S7102	VE-822	ATM/ATR	PI3K/Akt/mTOR	0.707846	-1.28957	-0.31009	-0.876842	-0.157562	0.454992	0.52283	0.191932	0.560207	0.0751121	-0.552276	-0.257171	-0.335568	-1.46558	-1.0124	0.103745	-1.38918	-0.668009	-2.50892	-1.42186
S7104	AZD1208	Pim	JAK/STAT	0.649886	0.574169	0.127903	0.11062	0.733724	0.554016	0.600322	0.457708	0.523558	0.447567	0.670233	0.269796	0.109232	0.413423	0.291966	0.822138	0.793342	0.0279898	0.642712	0.41743
S7106	AZD3463	ALK	Protein Tyrosine Kinase	0.174127	-1.40419	0.378597	-0.573043	-1.29976	0.511591	0.366688	-0.237526	-1.06599	0.294438	-0.639017	-1.7036	-2.36948	0.410281	-1.2028	-1.83704	-0.508018	-2.05722	-1.25584	-1.20904
S7114	NU6027	CDK	Cell Cycle	0.53022	0.914624	0.602035	0.982208	0.954505	0.445663	0.45851	0.570019	0.525386	0.382299	0.677731	0.447757	0.321555	0.618304	0.497144	0.591219	0.949575	0.585161	0.585867	0.597455
S7127	TIC10	Akt	PI3K/Akt/mTOR	0.526997	0.585059	0.740725	0.0605929	0.809968	0.460257	0.461601	0.489498	0.5088	0.418207	0.324148	0.182683	0.0383669	0.191116	0.272501	0.18979	0.556153	0.631747	0.544478	0.385752
S7136	CGK 733	ATM/ATR	DNA Damage	0.317283	0.537613	0.53643	-0.433892	0.45487	0.418248	0.246492	0.178164	0.362949	0.159205	-0.0715059	0.71847	0.932947	0.681269	0.735418	0.831855	0.66735	0.525217	0.668559	0.597009
S7145	AZD1080	GSK-3	PI3K/Akt/mTOR	0.778023	0.726627	0.85437	0.342212	0.335039	0.668749	0.643373	0.670964	1.12134	0.471705	0.915902	0.449471	0.0278816	-0.00592509	-0.178436	-0.271779	0.738683	0.588371	0.689862	0.75718
S7153	10058-F4	c-Myc	Cell Cycle	0.48053	0.656686	0.550367	0.799965	0.824417	0.496253	0.571688	0.619647	0.586326	0.525335	0.821618	0.310497	0.285855	0.471051	0.218303	0.528895	0.746553	0.711644	0.704478	0.685348
S7158	LY2835219	CDK	Cell Cycle	-0.380272	-0.658279	-0.407168	-0.989452	-1.52962	0.323392	0.535781	0.0936204	-1.40221	-0.359495	-1.01214	-0.209979	0.0935499	-0.503653	-0.816283	-0.725059	-0.308622	-1.35166	-0.902062	-1.81493
S7167	SSR128129E	FGFR	Angiogenesis	0.610976	0.735057	0.744681	0.64759	0.988705	0.54436	0.642468	0.854686	0.918468	0.558046	0.825206	1.15139	0.946099	0.966879	0.870788	1.23565	1.12571	0.692895	0.768397	0.765434
S7173	AVL-292	BTK	Angiogenesis	0.424485	0.623467	0.342773	0.628108	0.517584	0.497413	0.589274	0.493037	0.615119	0.530144	0.482063	-0.870996	-0.821711	0.187535	0.0732971	-1.53973	-0.260825	-0.205078	-0.0952657	0.25302
S7176	SKI II	S1P Receptor	GPCR & G Protein	0.567774	0.721583	0.518715	0.977049	0.392813	0.480796	0.491359	0.528575	0.71824	0.48712	0.608632	1.08446	1.04083	0.694068	1.39289	1.23383	0.843668	0.59165	0.739233	0.599909
S7177	PF-543	S1P Receptor	GPCR & G Protein	0.422387	0.693583	0.584933	0.25205	0.62052	0.444899	0.494959	0.299639	0.790922	0.468988	0.34764	0.678055	0.190597	0.357307	0.449005	0.551056	0.72146	0.706832	0.705561	0.607493
S7194	GZD824	Bcr-Abl	Angiogenesis	-1.4856	-0.300313	-1.76524	-0.581606	-1.50383	-0.24329	0.31936	-1.07097	-0.596263	-2.81242	-0.374436	-2.30069	-2.40869	-0.758913	-1.60629	-1.82175	0.238261	-2.2997	-1.22859	-2.7474
S7195	RKI-1447	ROCK	Cell Cycle	0.382468	0.289535	0.0877942	0.423935	0.428953	0.105369	0.0844484	0.265163	0.195391	-0.0124124	0.519856	-0.40898	-0.0874385	-0.186559	-0.0123082	0.223814	0.181475	0.0627111	0.283652	-0.493405
S7198	BIO	GSK-3	PI3K/Akt/mTOR	0.516203	0.898424	0.783997	0.828763	0.545453	0.442894	0.641595	0.875071	0.498004	0.322045	1.18013	0.490284	0.717016	1.08968	1.71094	0.557891	0.369977	0.537493	0.45538	0.362552
S7206	CNX-2006	EGFR	Protein Tyrosine Kinase	0.511503	-1.28483	0.418434	0.624619	-0.84017	0.605027	0.593595	-0.482441	-0.598246	0.459915	0.000710677	-0.319235	0.207275	0.0798877	-0.463256	0.293186	-0.886812	0.364076	-0.390446	0.254804
S7207	Ro 31-8220 Mesylate	PKC	TGF-beta/Smad	0.289226	0.665224	-0.684603	0.328805	-0.551403	0.558289	-0.427373	0.656839	0.533917	0.414868	-1.77329	1.02223	1.23376	0.376475	-0.0649895	0.498559	-1.48115	-0.491757	0.610543	-0.692615
S7208	GF109203X	PKC	TGF-beta/Smad	0.633179	0.377428	0.592429	1.65761	0.87748	0.423932	0.364248	0.640498	0.56735	0.398319	1.22313	0.863183	0.759941	0.512959	-0.0742616	0.68217	0.508988	0.491324	0.865002	0.822765
S7209	GSK650394	Others	Others	0.312995	0.683156	0.236569	0.840668	0.596492	0.266693	0.582326	0.586838	0.672556	0.237635	0.805127	0.662211	0.604268	0.58159	0.690777	0.884151	0.774383	0.729243	0.563396	0.653225
S7214	Skepinone-L	p38 MAPK	MAPK	0.566037	0.732492	0.538329	0.462188	0.772962	0.549571	0.543913	0.753822	0.652313	0.341142	0.26382	0.207579	0.373668	0.547458	0.654703	0.440832	0.53685	0.781253	0.527012	0.546816
S7215	Losmapimod (GW856553X)	p38 MAPK	MAPK	0.32174	0.258294	0.58935	-0.50005	0.456153	0.389637	0.480458	0.132876	0.246466	0.140928	-0.0686332	0.336045	0.693398	0.691459	0.712311	0.629282	0.602352	0.287676	0.392449	0.750041
S7248	Ro3280	PLK	Cell Cycle	-1.91346	-1.44305	-2.67588	-2.78165	-1.64395	-3.0633	-0.672799	-2.43657	-2.70078	-3.30864	-1.85342	-2.2192	-1.34462	-2.94319	-1.57483	-1.58396	-2.42401	-2.26649	-2.81595	-2.60329
S7253	AZD2858	GSK-3	PI3K/Akt/mTOR	0.669871	0.683374	0.549007	0.840235	0.883898	0.463192	0.638061	0.709164	0.838368	0.572905	1.56702	2.67905	0.790004	1.19422	1.64947	1.32884	0.368336	0.590275	1.06934	0.291613
S7255	NMS-P937 (NMS1286937)	PLK	Cell Cycle	-1.94407	-1.47711	-2.16478	-2.59278	-1.71638	-2.26264	-2.49003	-1.46848	-2.34708	-3.32747	-2.05879	-2.31979	-0.772523	-2.79322	-1.86075	-1.58536	-2.54012	-2.37447	-3.08047	-2.80139
S7257	CNX-774	BTK	Angiogenesis	0.504092	0.72668	0.0113381	0.668808	0.838841	0.533006	0.619813	0.578415	0.60957	0.524867	0.55546	-0.111723	-0.0123739	0.563344	0.183869	-0.0455036	0.156088	0.591713	0.298761	0.436614
S7269	PD173955	BCR-ABL	Angiogenesis	0.504465	1.80447	0.677548	0.739097	0.576327	0.618401	0.649404	0.8465	1.02225	0.603896	0.350669	-0.789532	-0.329937	0.965773	1.21977	-0.87352	1.00523	0.463842	0.344331	0.376383
S7284	CO-1686 (AVL-301)	EGFR	Protein Tyrosine Kinase	0.39647	-0.66975	0.285411	0.786369	-0.0726306	0.481352	0.511008	-0.109431	0.149378	0.490195	0.396302	0.0974486	-0.0263431	0.487595	-0.247067	0.471983	-0.0397986	0.128691	0.00207506	0.390437
S7289	PFK15	Others	Others	0.571619	0.645496	0.444066	0.145898	0.097013	0.533349	0.414194	0.434676	0.710104	0.483667	0.219652	0.414424	0.258795	0.431566	0.737471	0.910741	0.534303	0.747718	0.80213	0.516031
S7291	TAK-632	Raf	MAPK	0.337289	0.968948	0.584192	0.273682	0.503741	0.469198	0.487929	0.146096	0.649798	0.276689	-0.290355	-0.177601	-0.834735	0.626423	-0.784847	-1.30662	-0.397329	-2.18473	-0.296249	-1.54389
S7293	ZCL278	Rac	Cell Cycle	0.175772	0.933583	0.348865	-0.299712	0.512909	0.440468	0.301659	0.204971	0.382286	0.135736	0.0759796	-0.0157127	-0.28583	-0.137213	-0.353323	-0.297679	0.516005	0.433988	0.223588	0.5051
S7297	AZD9291	EGFR	Protein Tyrosine Kinase	0.563492	-1.54895	0.324923	0.896997	-1.14106	0.299357	0.516236	-1.43231	-0.867405	0.38957	0.455846	-0.0103935	-0.215153	0.0191096	-0.883477	0.333394	-1.68934	0.725817	-0.208547	0.338013
S7317	WZ4003	AMPK	PI3K/Akt/mTOR	0.534145	0.603855	0.132313	0.577096	0.81084	0.468866	0.638571	0.707731	0.742625	0.446284	0.840074	0.205216	0.495167	0.589565	0.260514	0.622684	0.686761	0.690995	0.617227	0.549716
S7319	EHop-016	Rac	Cell Cycle	0.36543	0.4942	0.445733	0.456513	0.71384	0.424623	0.58994	0.583824	0.681093	0.352372	0.946894	0.509498	1.10333	0.940286	0.72538	1.16848	0.530144	0.496762	0.541287	0.636717
S7320	TG003	CDK	Cell Cycle	0.358663	-0.098957	0.0450398	0.873518	-0.369009	0.424044	0.545358	0.385857	0.787019	0.439687	-0.502839	0.234996	0.595618	0.546409	0.152122	1.01023	0.695301	0.482584	0.635389	0.675979
S7330	6H05	Rho	Cell Cycle	0.182289	-1.21308	0.0133906	0.732981	-1.28552	0.00916971	0.411332	0.354778	0.646774	0.358188	-1.35969	0.151079	0.406715	0.476015	0.177909	0.63094	0.393591	0.365135	0.624129	0.709218
S7332	K-Ras(G12C) inhibitor 9	Rho	Cell Cycle	0.331099	-0.596313	0.177004	0.0034743	-0.587065	0.275376	0.326451	0.296564	0.620062	0.281011	-0.870446	0.136921	0.269112	0.221895	0.250295	0.739574	0.233475	0.315104	0.423975	0.621994
S7356	HS-173	PI3K	PI3K/Akt/mTOR	-2.88196	-1.94148	-2.42838	-2.16431	-1.92129	-2.82975	-2.22159	-2.91744	-2.82975	-3.53956	-1.6744	-2.32285	-1.72489	-3.02046	-2.15877	-1.66777	-2.54093	-2.49896	-2.44819	-2.17253
S7367	GNE-0877	LRRK2	Autophagy	-0.135239	0.778546	0.418851	-0.588374	0.392087	0.285838	0.257907	0.245691	0.130777	-0.0928109	-0.154861	-0.0920647	-0.531146	-0.433512	-0.492722	-0.2358	0.444821	0.334393	0.246268	0.515362
S7368	GNE-9605	LRRK2	Autophagy	0.498184	0.511142	0.635807	1.06808	0.819355	0.43104	0.507559	0.288175	0.51765	0.306284	0.931299	0.157975	0.00369882	0.558132	0.336845	0.54747	0.454832	0.644267	0.555059	0.704087
S7397	Sorafenib	Raf	MAPK	0.451137	1.65967	0.700062	0.127566	0.803113	0.500951	0.626426	0.537266	1.01441	0.49792	0.834529	0.0245624	-0.00152548	0.760465	1.69969	-0.977037	0.719236	0.541349	0.184594	0.408729
S7422	KN-62	Others	Others	0.396871	0.632952	0.561637	0.331715	0.820251	0.445562	0.656699	0.489575	0.820884	0.450843	1.31927	0.440834	0.981029	0.783275	0.979427	1.02274	0.565639	0.797039	0.12003	0.694941
S7423	KN-93 Phosphate	Others	Others	-1.07627	-1.3856	-0.983491	-0.845595	-1.71124	-2.00239	-0.876266	-0.912855	-0.437207	0.399085	-0.718785	-0.116448	0.04646	-0.662793	0.0765211	0.560177	-0.574056	0.34773	0.122123	0.538785
S7435	AR-A014418	GSK-3	PI3K/Akt/mTOR	-1.44754	-1.2958	-1.39959	-1.343	-1.67203	-2.03757	-1.15788	-1.14712	-0.443212	0.442569	0.00876997	0.32017	0.50091	-0.41879	0.506119	0.554466	-0.262637	0.0802645	0.528094	0.556185
S7461	LDC000067	CDK	Cell Cycle	-1.16833	-1.4117	-0.857587	-1.34263	-1.56321	-1.80295	-0.141949	-0.496062	0.21142	0.352783	-0.457094	0.0782104	0.133056	-0.130873	0.541719	0.773316	0.248002	0.487202	0.814449	0.783949
S7482	EHT 1864	Rho	Cell Cycle	-1.2764	-1.49483	-1.01669	-1.356	-1.65524	-2.16454	-0.447385	-1.06034	-0.224118	-0.313867	-0.458818	-0.528288	-0.685536	-0.990442	-0.302055	-0.347867	-0.338824	-0.0717395	-0.089934	0.674417
S7508	JNK Inhibitor IX	JNK	MAPK	0.400371	0.0118402	0.171356	-0.153804	0.39267	0.236928	0.384258	0.426376	0.375797	0.251315	0.323469	-2.16926	0.319282	-0.696503	-1.76537	-0.607886	0.611727	-1.72748	-0.526721	-1.54945
S7525	XMD8-92	ERK	MAPK	0.50344	0.63564	0.594462	0.614787	0.646178	0.231773	0.519968	0.636962	0.48471	0.446413	0.79962	0.949728	0.921088	0.81567	0.610428	0.813256	0.805665	0.714363	0.763803	0.632218
S7526	GNF-5	Bcr-Abl	Angiogenesis	0.501434	1.19274	0.680336	0.832224	0.625408	0.472392	0.463305	0.584919	0.53571	0.479859	0.497537	0.784771	0.796739	0.685217	0.24965	0.891002	0.795764	0.752146	0.656935	0.535006
S7528	GNE-7915	LRRK2	Autophagy	0.553357	0.914826	0.479339	0.71896	0.622752	0.41004	0.484173	0.407572	0.566707	0.413984	0.493625	0.822118	0.67117	0.778423	0.209324	0.790236	0.764287	0.637258	0.478725	0.62101
S7565	WH-4-023	Src	Angiogenesis	0.477199	0.934171	0.561445	1.00823	0.610516	0.545493	0.521726	0.465792	0.54715	0.524744	0.905499	-0.568441	0.481904	0.462105	0.0030855	-0.312748	0.61472	0.79545	0.663294	0.431884
S7566	IM-12	GSK-3	PI3K/Akt/mTOR	0.372381	0.69214	0.413488	1.01716	0.667593	0.278438	0.469709	0.358785	0.457412	0.421506	0.500569	0.469372	0.859014	0.540546	0.4358	0.626187	0.649096	0.674272	0.788973	0.560481
S7605	Filgotinib (GLPG0634)	JAK	JAK/STAT	0.398427	0.312542	0.282658	0.759382	0.655275	0.469225	0.548007	0.419171	0.393608	0.531396	0.432826	0.662534	0.992184	0.548917	0.339004	0.487961	0.584465	0.657493	0.699398	0.58779
S8002	GSK2636771	PI3K	PI3K/Akt/mTOR	0.329692	-0.374327	-0.248189	0.156498	0.418834	0.0539346	-0.835468	-0.328941	0.229729	0.297237	-0.187112	0.130533	0.509658	0.475421	0.147077	-0.154956	0.0332223	0.413334	0.582093	0.792201
S8003	PQ 401	IGF-1R	Protein Tyrosine Kinase	0.582632	0.253893	0.31346	-0.452569	0.123143	0.311954	0.343766	0.898855	0.288418	0.150197	0.300736	0.53778	0.277601	0.42448	0.640981	0.945329	0.595506	0.101861	0.2085	0.645669
S8004	ZM 39923 HCl	JAK	JAK/STAT	0.536694	0.443058	0.452341	0.430559	0.506182	0.328449	0.477277	1.04371	0.512189	0.419014	-0.614372	1.06451	0.421394	0.694748	0.310332	0.849321	0.669214	0.68721	0.699252	0.797907
S8005	SMI-4a	Pim	JAK/STAT	0.587088	0.432459	0.307808	0.605738	0.261774	0.381217	0.518458	0.641644	0.422109	0.412917	0.808128	0.987026	0.813552	0.509314	0.558017	0.965559	0.865831	0.812185	0.622438	0.827865
S8007	VE-821	ATM/ATR	DNA Damage	0.528525	0.41083	0.259236	0.457175	0.37343	0.417432	0.554302	0.656916	0.514764	0.398772	0.712844	1.03996	0.569662	0.935308	0.849253	0.973826	0.32138	0.734465	0.966274	0.761223
S8009	AG-18	EGFR	Protein Tyrosine Kinase	0.579806	0.517364	0.412448	0.129443	0.449912	0.52003	0.532467	0.647317	0.491477	0.364426	0.806608	1.02321	0.9881	0.544734	0.629883	0.935211	0.804136	0.699471	0.666283	0.851098
S8015	CEP-32496	CSF-1R,Raf	MAPK	-0.0107355	-0.323167	0.382312	0.594453	-0.680854	0.311241	0.560016	0.745385	0.719869	0.334525	0.512006	0.561808	0.423709	0.561101	0.726484	-0.315925	0.793159	-1.15148	0.742359	-0.75178
S8019	AZD5363	Akt	PI3K/Akt/mTOR	-1.68311	0.236627	-1.31046	-0.537143	-1.82409	-0.681044	-2.74304	-1.3491	-0.042513	-0.31989	-0.402128	0.504861	-1.73278	-2.3204	0.493547	-0.364536	-1.55203	0.252604	-1.59073	0.587994
S8023	TCS 359	FLT3	Angiogenesis	0.00844783	-0.0805539	-0.124839	-0.74472	-1.08942	0.251215	0.19386	0.264292	0.304365	0.161409	0.549524	0.801079	0.15606	0.375022	0.329916	0.853859	0.785207	0.462568	0.418317	1.00354
S8024	Tyrphostin AG 1296	FGFR,c-Kit,PDGFR	Protein Tyrosine Kinase	0.502775	0.171512	0.135996	-0.461294	0.436142	0.39107	0.276445	0.38687	0.32682	0.33335	0.465673	0.426753	0.23022	0.393072	0.236798	0.776194	0.699969	0.442109	0.0715828	0.928542
S8031	NSC 23766	Rac	Cell Cycle	0.474271	0.649163	0.630886	0.646697	0.704784	0.292022	0.411375	0.516212	0.434187	0.408432	0.823883	1.01176	0.852953	0.576153	0.562785	1.00252	0.84211	0.795022	0.832213	0.872497
S8032	PRT062607 (P505-15, BIIB057) HCl	Syk	Angiogenesis	0.464914	0.936833	0.620241	0.827545	0.655113	0.523398	0.480289	0.618062	0.683512	0.396182	0.344761	0.462702	-0.377005	0.944231	0.573246	0.0674706	0.933996	0.57915	0.72584	0.460416
S8036	Butein	EGFR	Protein Tyrosine Kinase	0.518818	0.777505	0.510074	0.7506	0.662922	0.421663	0.504975	0.587647	0.551818	0.411417	0.195958	0.68439	0.856448	0.695831	0.764511	1.08623	0.823432	0.717201	0.809603	0.945254
S8040	GDC-0349	mTOR	PI3K/Akt/mTOR	-2.91048	-0.828733	-2.69591	-1.84889	-2.18548	-1.42292	-2.81283	-2.37807	-1.29288	-1.85201	-2.49632	-1.66529	-2.08948	-2.00822	-1.42096	-1.91897	-1.5175	-1.41543	-1.47872	-1.28716
S8044	BMS-345541	IκB/IKK	NF-κB	0.429844	0.623648	0.126229	0.60061	0.560522	0.319845	0.452949	0.587722	0.425546	0.211759	0.243435	0.848207	1.05991	0.549877	0.947107	0.866923	0.725618	0.673375	0.73428	0.721075
S8050	ETP-46464	mTOR,ATM/ATR	PI3K/Akt/mTOR	-1.87853	0.366774	-1.62456	-1.69244	-1.1316	-0.128039	-0.585204	-0.355958	0.119396	0.127543	-0.905509	-0.887342	-1.21958	-0.73131	-0.215097	-0.576933	0.151605	0.0801273	-0.316314	-0.181143
S8057	Pacritinib (SB1518)	JAK	JAK/STAT	-0.0537158	-0.843675	-0.101868	-1.3064	-0.987654	0.411358	-0.224265	-1.27566	-0.655051	-0.149162	-1.91052	-0.234035	-1.17092	-0.71251	-1.24703	-0.770739	-1.27983	-1.37039	-0.369394	-1.73694
S8058	P276-00	CDK	Cell Cycle	-3.3451	-1.43048	-3.32184	-2.81767	-2.20858	-4.9096	-3.28609	-3.27566	-3.75844	-3.84604	-2.61643	-2.30431	-1.41398	-2.68148	-2.42712	-1.53556	-2.41548	-2.34992	-1.82064	-2.52544
S8078	Bardoxolone Methyl	IκB/IKK	NF-κB	-1.1755	-2.16334	-1.73708	-1.52261	-1.74625	-0.526954	-0.740125	-2.26334	-0.519837	-1.42516	-2.15075	-2.33146	-2.10367	-2.70803	-3.05547	-2.05928	-2.49873	-2.75619	-3.04711	-2.65058
