# Supplementary material for: An increased cell cycle gene network determines MEK and Akt inhibitor double resistance in triple-negative breast cancer
Source: Sci Rep. 2019 Sep 16;9:13308. doi: 10.1038/s41598-019-49809-3 (PMC6746778; doi:10.1038/s41598-019-49809-3)
Supplement: Supplementary file 3 — Supplementary Dataset 2 [file 41598_2019_49809_MOESM3_ESM.xlsx]

## Sheet: Sheet 1
A) Gene set enrichment analysis for mRNA expression: Akt-i/MEK-i resistant Group 3 cell lines vs. Akt-i resistant Group 1 and MEK-i resistant Group 2 cell lines
NAME	Annotation Fig. 5C	SIZE	ES	NES	NOM p-val	FDR q-val	FWER p-val	RANK AT MAX	LEADING EDGE
REACTOME_E2F_MEDIATED_REGULATION_OF_DNA_REPLICATION	T1	33	0.648059	2	0	0.0218866	0.017	4199	tags=52%, list=21%, signal=65%
REACTOME_G1_S_TRANSITION	T2	105	0.517212	1.93104	0	0.0351382	0.054	4199	tags=36%, list=21%, signal=46%
REACTOME_ACTIVATION_OF_THE_PRE_REPLICATIVE_COMPLEX	T3	30	0.63881	1.91996	0	0.0256925	0.059	4199	tags=50%, list=21%, signal=63%
REACTOME_MITOTIC_G1_G1_S_PHASES	T4	129	0.490588	1.91859	0	0.0199175	0.061	6390	tags=54%, list=32%, signal=79%
REACTOME_G1_S_SPECIFIC_TRANSCRIPTION	T5	17	0.711817	1.87346	0	0.0307444	0.113	2071	tags=41%, list=10%, signal=46%
REACTOME_NCAM1_INTERACTIONS	T6	39	0.591172	1.87011	0	0.0280079	0.121	1305	tags=23%, list=7%, signal=25%
REACTOME_MITOTIC_M_M_G1_PHASES	T7	165	0.468203	1.85674	0	0.0298463	0.148	6392	tags=55%, list=32%, signal=80%
REACTOME_ACTIVATION_OF_ATR_IN_RESPONSE_TO_REPLICATION_STRESS	T8	35	0.593487	1.83949	0.00221239	0.0336177	0.187	4656	tags=49%, list=23%, signal=63%
REACTOME_M_G1_TRANSITION	T9	77	0.511562	1.82842	0	0.034646	0.214	6390	tags=56%, list=32%, signal=82%
REACTOME_CELL_CYCLE_MITOTIC	T10	304	0.427041	1.82827	0	0.0311814	0.214	4788	tags=40%, list=24%, signal=52%
REACTOME_SMOOTH_MUSCLE_CONTRACTION	T11	21	0.673314	1.81652	0	0.0333433	0.246	1613	tags=43%, list=8%, signal=47%
REACTOME_COLLAGEN_FORMATION	T12	58	0.533575	1.81558	0	0.0307764	0.248	3325	tags=40%, list=17%, signal=47%
REACTOME_G0_AND_EARLY_G1	T13	23	0.652158	1.81143	0.00226244	0.0297021	0.258	4349	tags=57%, list=22%, signal=72%
REACTOME_DNA_REPLICATION	T14	185	0.443186	1.8067	0	0.0298883	0.279	6392	tags=54%, list=32%, signal=78%
REACTOME_G2_M_CHECKPOINTS	T15	41	0.567241	1.79131	0	0.0342516	0.334	4656	tags=46%, list=23%, signal=60%
REACTOME_CELL_CYCLE_CHECKPOINTS	T16	109	0.468303	1.76124	0	0.0469028	0.431	6390	tags=55%, list=32%, signal=81%
REACTOME_INFLUENZA_LIFE_CYCLE	T17	119	0.460459	1.75661	0	0.0466317	0.446	5941	tags=34%, list=30%, signal=49%
KEGG_GLYCOSAMINOGLYCAN_BIOSYNTHESIS_CHONDROITIN_SULFATE	T18	22	0.641287	1.7478	0.00220264	0.0488397	0.484	3826	tags=59%, list=19%, signal=73%
REACTOME_ASSEMBLY_OF_THE_PRE_REPLICATIVE_COMPLEX	T19	62	0.504069	1.74406	0	0.0481971	0.499	6390	tags=56%, list=32%, signal=83%
REACTOME_CDT1_ASSOCIATION_WITH_THE_CDC6_ORC_ORIGIN_COMPLEX	T20	53	0.505385	1.72757	0	0.0561389	0.57	6576	tags=58%, list=33%, signal=87%
REACTOME_PROTEOLYTIC_CLEAVAGE_OF_SNARE_COMPLEX_PROTEINS	T21	16	0.674308	1.71884	0.00892857	0.0592176	0.603	1914	tags=38%, list=10%, signal=41%
REACTOME_REGULATION_OF_MITOTIC_CELL_CYCLE	T22	75	0.484356	1.70925	0	0.0637402	0.653	6390	tags=59%, list=32%, signal=86%
REACTOME_BOTULINUM_NEUROTOXICITY	T23	18	0.647363	1.70335	0.00632911	0.0651183	0.683	1914	tags=33%, list=10%, signal=37%
REACTOME_APC_C_CDH1_MEDIATED_DEGRADATION_OF_CDC20_AND_OTHER_APC_C_CDH1_TARGETED_PROTEINS_IN_LATE_MITOSIS_EARLY_G1	T24	62	0.491717	1.69502	0	0.0681372	0.71	6390	tags=60%, list=32%, signal=88%
REACTOME_APC_C_CDC20_MEDIATED_DEGRADATION_OF_MITOTIC_PROTEINS	T25	63	0.486772	1.68701	0.00240385	0.071429	0.736	6390	tags=59%, list=32%, signal=86%
REACTOME_MITOTIC_PROMETAPHASE	T26	84	0.463231	1.68687	0	0.0687816	0.737	4562	tags=44%, list=23%, signal=57%
REACTOME_MUSCLE_CONTRACTION	T27	44	0.51859	1.67397	0.00515464	0.0751312	0.779	2469	tags=32%, list=12%, signal=36%
REACTOME_CELL_CYCLE	T28	371	0.383318	1.65405	0	0.0871747	0.839	4788	tags=37%, list=24%, signal=48%
REACTOME_S_PHASE	T29	105	0.435665	1.65163	0	0.0860507	0.846	6390	tags=53%, list=32%, signal=78%
REACTOME_AUTODEGRADATION_OF_CDH1_BY_CDH1_APC_C	T30	54	0.489585	1.65093	0.00236967	0.0836954	0.848	6390	tags=59%, list=32%, signal=87%
REACTOME_ORC1_REMOVAL_FROM_CHROMATIN	T31	64	0.477012	1.65051	0	0.081378	0.851	6390	tags=55%, list=32%, signal=80%
REACTOME_INTERACTIONS_OF_VPR_WITH_HOST_CELLULAR_PROTEINS	T32	32	0.547535	1.64501	0.00900901	0.0830181	0.866	5941	tags=50%, list=30%, signal=71%
REACTOME_EXTRACELLULAR_MATRIX_ORGANIZATION	T33	85	0.462485	1.64351	0	0.081525	0.868	2863	tags=31%, list=14%, signal=36%
REACTOME_SCF_BETA_TRCP_MEDIATED_DEGRADATION_OF_EMI1	T34	48	0.494058	1.6378	0.00465116	0.0836382	0.887	6390	tags=56%, list=32%, signal=83%
REACTOME_SCFSKP2_MEDIATED_DEGRADATION_OF_P27_P21	T35	52	0.495648	1.63691	0.00496278	0.0818783	0.892	6390	tags=56%, list=32%, signal=82%
REACTOME_TRANSPORT_OF_RIBONUCLEOPROTEINS_INTO_THE_HOST_NUCLEUS	T36	27	0.569639	1.63669	0.00677201	0.0797859	0.892	5941	tags=56%, list=30%, signal=79%
REACTOME_NCAM_SIGNALING_FOR_NEURITE_OUT_GROWTH	T37	63	0.464618	1.63058	0.00232558	0.0827814	0.907	2834	tags=25%, list=14%, signal=30%
REACTOME_SYNTHESIS_OF_DNA	T38	89	0.443935	1.62838	0.00704225	0.082221	0.909	6390	tags=53%, list=32%, signal=77%
REACTOME_CROSS_PRESENTATION_OF_SOLUBLE_EXOGENOUS_ANTIGENS_ENDOSOMES	T39	45	0.49524	1.6227	0.00248756	0.0845862	0.922	6390	tags=58%, list=32%, signal=85%
REACTOME_TRANSCRIPTION	T40	162	0.403929	1.61496	0	0.0889974	0.935	6750	tags=49%, list=34%, signal=73%
KEGG_RENIN_ANGIOTENSIN_SYSTEM	T41	17	0.632359	1.61466	0.0190024	0.0871784	0.935	1309	tags=24%, list=7%, signal=25%
REACTOME_P53_INDEPENDENT_G1_S_DNA_DAMAGE_CHECKPOINT	T42	47	0.489796	1.60739	0	0.091242	0.945	6588	tags=57%, list=33%, signal=86%
REACTOME_INFLUENZA_VIRAL_RNA_TRANSCRIPTION_AND_REPLICATION	T43	86	0.440785	1.60551	0.00239234	0.0905081	0.945	7878	tags=50%, list=39%, signal=82%
REACTOME_CDK_MEDIATED_PHOSPHORYLATION_AND_REMOVAL_OF_CDC6	T44	45	0.498688	1.6045	0.00950119	0.0893489	0.948	6390	tags=58%, list=32%, signal=85%
REACTOME_RNA_POL_I_RNA_POL_III_AND_MITOCHONDRIAL_TRANSCRIPTION	T45	82	0.444349	1.59392	0.00250627	0.096904	0.967	5284	tags=37%, list=26%, signal=50%
REACTOME_FORMATION_OF_THE_TERNARY_COMPLEX_AND_SUBSEQUENTLY_THE_43S_COMPLEX	T46	42	0.504504	1.58372	0.0137931	0.104243	0.977	4900	tags=31%, list=25%, signal=41%
REACTOME_NEP_NS2_INTERACTS_WITH_THE_CELLULAR_EXPORT_MACHINERY	T47	27	0.541015	1.57854	0.013245	0.106564	0.98	5941	tags=48%, list=30%, signal=68%
REACTOME_TRANSPORT_OF_MATURE_MRNA_DERIVED_FROM_AN_INTRONLESS_TRANSCRIPT	T48	31	0.531498	1.57625	0.0187354	0.106368	0.98	5941	tags=52%, list=30%, signal=73%
REACTOME_NONSENSE_MEDIATED_DECAY_ENHANCED_BY_THE_EXON_JUNCTION_COMPLEX	T49	90	0.427204	1.56574	0.00246305	0.114774	0.986	5153	tags=26%, list=26%, signal=34%
REACTOME_FGFR_LIGAND_BINDING_AND_ACTIVATION	T50	22	0.565158	1.56097	0.0181406	0.117062	0.987	1455	tags=18%, list=7%, signal=20%
REACTOME_ACTIVATION_OF_NF_KAPPAB_IN_B_CELLS	T51	61	0.44663	1.56083	0.0117647	0.114867	0.987	6390	tags=56%, list=32%, signal=82%
REACTOME_CYCLIN_E_ASSOCIATED_EVENTS_DURING_G1_S_TRANSITION_	T52	61	0.450873	1.55627	0.0113895	0.116973	0.987	6829	tags=57%, list=34%, signal=87%
REACTOME_RNA_POL_I_TRANSCRIPTION_INITIATION	T53	24	0.54619	1.54919	0.0208333	0.121959	0.989	3952	tags=38%, list=20%, signal=47%
REACTOME_MEIOTIC_RECOMBINATION	T54	46	0.469943	1.53444	0.0247525	0.13587	0.994	4688	tags=37%, list=23%, signal=48%
REACTOME_PREFOLDIN_MEDIATED_TRANSFER_OF_SUBSTRATE_TO_CCT_TRIC	T55	23	0.54353	1.53294	0.0260304	0.134919	0.994	5228	tags=70%, list=26%, signal=94%
KEGG_PYRIMIDINE_METABOLISM	T56	92	0.418559	1.53256	0.00488998	0.132935	0.994	5157	tags=40%, list=26%, signal=54%
REACTOME_NEGATIVE_REGULATION_OF_FGFR_SIGNALING	T57	36	0.49205	1.52475	0.00923787	0.138986	0.996	2152	tags=17%, list=11%, signal=19%
REACTOME_REGULATION_OF_GLUCOKINASE_BY_GLUCOKINASE_REGULATORY_PROTEIN	T58	27	0.532379	1.52344	0.021692	0.13821	0.996	5941	tags=48%, list=30%, signal=68%
KEGG_ECM_RECEPTOR_INTERACTION	T59	83	0.422086	1.52326	0.00952381	0.136022	0.996	2665	tags=29%, list=13%, signal=33%
REACTOME_MRNA_PROCESSING	T60	150	0.387745	1.52141	0.00265957	0.135599	0.996	6879	tags=51%, list=34%, signal=78%
REACTOME_RESPONSE_TO_ELEVATED_PLATELET_CYTOSOLIC_CA2_	T61	76	0.425666	1.51884	0.0123762	0.1358	0.997	1570	tags=24%, list=8%, signal=26%
REACTOME_3_UTR_MEDIATED_TRANSLATIONAL_REGULATION	T62	90	0.411892	1.51854	0.0104987	0.133923	0.997	4900	tags=22%, list=25%, signal=29%
REACTOME_G_ALPHA_Z_SIGNALLING_EVENTS	T63	44	0.460424	1.51506	0.0164319	0.135371	0.997	4113	tags=48%, list=21%, signal=60%
REACTOME_RNA_POL_I_TRANSCRIPTION	T64	49	0.457567	1.51504	0.0241546	0.133277	0.997	3952	tags=27%, list=20%, signal=33%
REACTOME_DESTABILIZATION_OF_MRNA_BY_AUF1_HNRNP_D0	T65	47	0.459063	1.5146	0.0228833	0.131875	0.997	6390	tags=51%, list=32%, signal=75%
REACTOME_HDL_MEDIATED_LIPID_TRANSPORT	T66	15	0.589866	1.51013	0.0481172	0.133989	0.997	1607	tags=33%, list=8%, signal=36%
KEGG_RIBOSOME	T67	72	0.424791	1.50971	0.0124378	0.132458	0.997	4450	tags=19%, list=22%, signal=25%
REACTOME_METABOLISM_OF_RNA	T68	234	0.363513	1.508	0	0.132325	0.997	5177	tags=32%, list=26%, signal=43%
REACTOME_ACTIVATED_POINT_MUTANTS_OF_FGFR2	T69	16	0.591351	1.50116	0.034632	0.137387	0.999	1455	tags=19%, list=7%, signal=20%
REACTOME_RNA_POL_I_TRANSCRIPTION_TERMINATION	T70	21	0.550534	1.49863	0.0480167	0.138474	0.999	6829	tags=67%, list=34%, signal=101%
REACTOME_ACTIVATION_OF_THE_MRNA_UPON_BINDING_OF_THE_CAP_BINDING_COMPLEX_AND_EIFS_AND_SUBSEQUENT_BINDING_TO_43S	T71	50	0.454136	1.49814	0.0251716	0.13711	0.999	4900	tags=28%, list=25%, signal=37%
KEGG_DNA_REPLICATION	T72	35	0.483945	1.49442	0.03125	0.138758	0.999	5089	tags=46%, list=26%, signal=61%
KEGG_FOCAL_ADHESION	T73	195	0.364162	1.4896	0	0.142006	0.999	2722	tags=28%, list=14%, signal=32%
REACTOME_TRANSCRIPTIONAL_ACTIVITY_OF_SMAD2_SMAD3_SMAD4_HETEROTRIMER	T74	36	0.487246	1.48714	0.0415755	0.142895	0.999	3547	tags=33%, list=18%, signal=40%
KEGG_HYPERTROPHIC_CARDIOMYOPATHY_HCM	T75	82	0.409111	1.48572	0.0151899	0.14259	0.999	1342	tags=22%, list=7%, signal=23%
REACTOME_DOWNREGULATION_OF_SMAD2_3_SMAD4_TRANSCRIPTIONAL_ACTIVITY	T76	19	0.547422	1.48446	0.0401786	0.142085	0.999	3547	tags=42%, list=18%, signal=51%
REACTOME_RNA_POL_II_PRE_TRANSCRIPTION_EVENTS	T77	56	0.433513	1.48366	0.0238727	0.141172	0.999	6829	tags=48%, list=34%, signal=73%
REACTOME_MRNA_CAPPING	T78	29	0.500418	1.48242	0.0366748	0.140461	0.999	7134	tags=59%, list=36%, signal=91%
REACTOME_PEPTIDE_CHAIN_ELONGATION	T79	70	0.424531	1.48026	0.014742	0.140924	0.999	4450	tags=20%, list=22%, signal=26%
REACTOME_LATE_PHASE_OF_HIV_LIFE_CYCLE	T80	98	0.396686	1.47904	0.0154639	0.140465	0.999	5941	tags=38%, list=30%, signal=53%
KEGG_PRION_DISEASES	T81	34	0.49595	1.47895	0.0320366	0.138795	0.999	3840	tags=35%, list=19%, signal=44%
REACTOME_METABOLISM_OF_NON_CODING_RNA	T82	46	0.461348	1.4782	0.0236967	0.13798	0.999	6155	tags=52%, list=31%, signal=75%
REACTOME_SHC_MEDIATED_CASCADE	T83	28	0.501851	1.47785	0.04	0.136684	0.999	1835	tags=18%, list=9%, signal=20%
REACTOME_SIGNALLING_TO_P38_VIA_RIT_AND_RIN	T84	15	0.591714	1.47229	0.0587002	0.140457	0.999	3533	tags=33%, list=18%, signal=40%
KEGG_PROTEASOME	T85	42	0.462873	1.4705	0.028436	0.140597	0.999	6348	tags=55%, list=32%, signal=80%
REACTOME_ANTIGEN_PROCESSING_CROSS_PRESENTATION	T86	70	0.422172	1.47029	0.0115741	0.139144	0.999	6455	tags=51%, list=32%, signal=76%
KEGG_GLYOXYLATE_AND_DICARBOXYLATE_METABOLISM	T87	16	0.591183	1.46791	0.0622407	0.139816	0.999	4592	tags=50%, list=23%, signal=65%
REACTOME_METABOLISM_OF_MRNA	T88	191	0.355807	1.45868	0	0.147673	1	5177	tags=31%, list=26%, signal=42%
REACTOME_PYRUVATE_METABOLISM	T89	18	0.550602	1.44536	0.0724638	0.159948	1	3772	tags=50%, list=19%, signal=62%
KEGG_CELL_CYCLE	T90	122	0.375778	1.44522	0.0104167	0.158357	1	4596	tags=41%, list=23%, signal=53%
REACTOME_LOSS_OF_NLP_FROM_MITOTIC_CENTROSOMES	T91	56	0.426316	1.44337	0.0236967	0.158572	1	5198	tags=46%, list=26%, signal=63%
REACTOME_P53_DEPENDENT_G1_DNA_DAMAGE_RESPONSE	T92	52	0.424226	1.4402	0.0481651	0.160468	1	6390	tags=54%, list=32%, signal=79%
REACTOME_FORMATION_OF_RNA_POL_II_ELONGATION_COMPLEX_	T93	41	0.461457	1.43989	0.0424528	0.159006	1	7249	tags=56%, list=36%, signal=88%
REACTOME_FRS2_MEDIATED_CASCADE	T94	36	0.472655	1.43671	0.0486111	0.160844	1	1959	tags=17%, list=10%, signal=18%
REACTOME_CLASS_I_MHC_MEDIATED_ANTIGEN_PROCESSING_PRESENTATION	T95	230	0.345268	1.43564	0	0.160421	1	5125	tags=36%, list=26%, signal=47%
REACTOME_PROSTACYCLIN_SIGNALLING_THROUGH_PROSTACYCLIN_RECEPTOR	T96	19	0.528557	1.43536	0.0762332	0.158992	1	5064	tags=47%, list=25%, signal=63%
REACTOME_RNA_POL_III_TRANSCRIPTION_INITIATION_FROM_TYPE_3_PROMOTER	T97	26	0.500935	1.42822	0.0634249	0.165631	1	3935	tags=31%, list=20%, signal=38%
REACTOME_TRANSPORT_OF_MATURE_TRANSCRIPT_TO_CYTOPLASM	T98	50	0.427555	1.42259	0.0344828	0.170598	1	5941	tags=48%, list=30%, signal=68%
REACTOME_HIV_LIFE_CYCLE	T99	111	0.373193	1.41793	0.0161725	0.174413	1	5941	tags=38%, list=30%, signal=54%
REACTOME_FORMATION_OF_THE_HIV1_EARLY_ELONGATION_COMPLEX	T100	31	0.472332	1.41718	0.0842333	0.173758	1	7134	tags=55%, list=36%, signal=85%
REACTOME_RNA_POL_II_TRANSCRIPTION	T101	96	0.380368	1.41453	0.00963855	0.175353	1	6829	tags=50%, list=34%, signal=76%
REACTOME_PROCESSING_OF_CAPPED_INTRON_CONTAINING_PRE_MRNA	T102	130	0.366416	1.41144	0	0.177264	1	6366	tags=45%, list=32%, signal=66%
REACTOME_SIGNAL_TRANSDUCTION_BY_L1	T103	33	0.466203	1.40782	0.0617577	0.180316	1	4555	tags=52%, list=23%, signal=67%
REACTOME_SMAD2_SMAD3_SMAD4_HETEROTRIMER_REGULATES_TRANSCRIPTION	T104	25	0.494013	1.40652	0.0630435	0.179806	1	5484	tags=48%, list=27%, signal=66%
KEGG_BASAL_TRANSCRIPTION_FACTORS	T105	33	0.460609	1.40352	0.0536585	0.182002	1	3877	tags=30%, list=19%, signal=38%
REACTOME_HIV_INFECTION	T106	189	0.341738	1.40149	0	0.182931	1	6009	tags=40%, list=30%, signal=57%
REACTOME_DNA_REPAIR	T107	105	0.372818	1.4001	0.0100756	0.182877	1	5289	tags=37%, list=27%, signal=50%
KEGG_NUCLEOTIDE_EXCISION_REPAIR	T108	44	0.433853	1.39808	0.0529954	0.183709	1	4984	tags=43%, list=25%, signal=57%
REACTOME_PYRUVATE_METABOLISM_AND_CITRIC_ACID_TCA_CYCLE	T109	40	0.434457	1.39646	0.0424107	0.184034	1	4187	tags=35%, list=21%, signal=44%
REACTOME_HOST_INTERACTIONS_OF_HIV_FACTORS	T110	119	0.360205	1.39104	0.016	0.188851	1	6390	tags=47%, list=32%, signal=69%
REACTOME_FANCONI_ANEMIA_PATHWAY	T111	21	0.507844	1.38916	0.106335	0.189675	1	5093	tags=48%, list=26%, signal=64%
REACTOME_AUTODEGRADATION_OF_THE_E3_UBIQUITIN_LIGASE_COP1	T112	46	0.422033	1.38817	0.0456731	0.189293	1	6390	tags=54%, list=32%, signal=80%
KEGG_DILATED_CARDIOMYOPATHY	T113	89	0.383811	1.38627	0.0302267	0.189922	1	2528	tags=26%, list=13%, signal=29%
REACTOME_RNA_POL_II_TRANSCRIPTION_PRE_INITIATION_AND_PROMOTER_OPENING	T114	39	0.441516	1.38224	0.0711111	0.19335	1	6829	tags=49%, list=34%, signal=74%
REACTOME_VIF_MEDIATED_DEGRADATION_OF_APOBEC3G	T115	48	0.412306	1.37823	0.0559611	0.196658	1	6390	tags=56%, list=32%, signal=83%
KEGG_RNA_DEGRADATION	T116	57	0.412827	1.37626	0.0413793	0.19777	1	4717	tags=42%, list=24%, signal=55%
REACTOME_MITOTIC_G2_G2_M_PHASES	T117	78	0.38632	1.37368	0.0318627	0.19943	1	5198	tags=46%, list=26%, signal=62%
REACTOME_TRANSLATION	T118	128	0.356748	1.3723	0.0180879	0.199685	1	4900	tags=21%, list=25%, signal=28%
REACTOME_APC_C_CDC20_MEDIATED_DEGRADATION_OF_CYCLIN_B	T119	18	0.505936	1.36631	0.0920502	0.205708	1	4743	tags=50%, list=24%, signal=66%
REACTOME_TGF_BETA_RECEPTOR_SIGNALING_ACTIVATES_SMADS	T120	24	0.487204	1.36597	0.0835214	0.204289	1	3547	tags=38%, list=18%, signal=46%
REACTOME_CHONDROITIN_SULFATE_BIOSYNTHESIS	T121	19	0.503389	1.36513	0.101124	0.203768	1	3826	tags=47%, list=19%, signal=59%
REACTOME_ELONGATION_ARREST_AND_RECOVERY	T122	29	0.465775	1.36083	0.118765	0.207917	1	7249	tags=55%, list=36%, signal=87%
KEGG_HEMATOPOIETIC_CELL_LINEAGE	T123	83	0.376264	1.35702	0.0239234	0.211422	1	1309	tags=16%, list=7%, signal=17%
REACTOME_MRNA_SPLICING_MINOR_PATHWAY	T124	42	0.432808	1.35591	0.0586667	0.211563	1	6879	tags=52%, list=34%, signal=80%
REACTOME_INHIBITION_OF_INSULIN_SECRETION_BY_ADRENALINE_NORADRENALINE	T125	25	0.465332	1.35481	0.088172	0.211408	1	4113	tags=44%, list=21%, signal=55%
REACTOME_ANTIGEN_PROCESSING_UBIQUITINATION_PROTEASOME_DEGRADATION	T126	194	0.331493	1.3529	0.0114286	0.212395	1	5125	tags=35%, list=26%, signal=47%
REACTOME_POST_CHAPERONIN_TUBULIN_FOLDING_PATHWAY	T127	16	0.521823	1.34558	0.115789	0.220534	1	2748	tags=38%, list=14%, signal=43%
REACTOME_CYCLIN_A_B1_ASSOCIATED_EVENTS_DURING_G2_M_TRANSITION	T128	15	0.533928	1.34282	0.107143	0.22253	1	4257	tags=47%, list=21%, signal=59%
REACTOME_MITOCHONDRIAL_PROTEIN_IMPORT	T129	48	0.410805	1.34257	0.0617577	0.22126	1	3500	tags=27%, list=18%, signal=33%
REACTOME_ER_PHAGOSOME_PATHWAY	T130	57	0.398437	1.34114	0.0793651	0.221237	1	6390	tags=49%, list=32%, signal=72%
KEGG_RNA_POLYMERASE	T131	28	0.461994	1.33946	0.101655	0.221725	1	6133	tags=46%, list=31%, signal=67%
REACTOME_FORMATION_OF_TUBULIN_FOLDING_INTERMEDIATES_BY_CCT_TRIC	T132	18	0.505339	1.33397	0.115044	0.228055	1	5228	tags=61%, list=26%, signal=83%
REACTOME_SIGNALING_BY_FGFR1_MUTANTS	T133	28	0.445581	1.32964	0.104116	0.232236	1	2944	tags=25%, list=15%, signal=29%
REACTOME_ANTIVIRAL_MECHANISM_BY_IFN_STIMULATED_GENES	T134	64	0.383898	1.32709	0.074813	0.233902	1	3462	tags=30%, list=17%, signal=36%
REACTOME_INSULIN_RECEPTOR_SIGNALLING_CASCADE	T135	84	0.362596	1.32709	0.0606796	0.232169	1	3937	tags=27%, list=20%, signal=34%
REACTOME_APC_CDC20_MEDIATED_DEGRADATION_OF_NEK2A	T136	20	0.484642	1.32697	0.120614	0.230634	1	6223	tags=60%, list=31%, signal=87%
KEGG_HOMOLOGOUS_RECOMBINATION	T137	26	0.46517	1.32136	0.120455	0.236139	1	5098	tags=50%, list=26%, signal=67%
REACTOME_DEADENYLATION_DEPENDENT_MRNA_DECAY	T138	44	0.412543	1.31533	0.0821256	0.243312	1	5177	tags=48%, list=26%, signal=64%
REACTOME_PHOSPHORYLATION_OF_THE_APC_C	T139	16	0.518455	1.31261	0.145161	0.245578	1	5529	tags=63%, list=28%, signal=86%
REACTOME_INHIBITION_OF_THE_PROTEOLYTIC_ACTIVITY_OF_APC_C_REQUIRED_FOR_THE_ONSET_OF_ANAPHASE_BY_MITOTIC_SPINDLE_CHECKPOINT_COMPONENTS	T140	17	0.518957	1.31201	0.127193	0.244737	1	6223	tags=71%, list=31%, signal=102%
REACTOME_PROLONGED_ERK_ACTIVATION_EVENTS	T141	19	0.481932	1.3093	0.116424	0.247192	1	2152	tags=32%, list=11%, signal=35%
REACTOME_ABORTIVE_ELONGATION_OF_HIV1_TRANSCRIPT_IN_THE_ABSENCE_OF_TAT	T142	21	0.476509	1.3087	0.114407	0.246328	1	7537	tags=57%, list=38%, signal=92%
REACTOME_G1_PHASE	T143	35	0.426149	1.3076	0.106695	0.246162	1	4349	tags=34%, list=22%, signal=44%
REACTOME_STRIATED_MUSCLE_CONTRACTION	T144	27	0.448002	1.29122	0.112613	0.268967	1	2463	tags=26%, list=12%, signal=30%
REACTOME_PKB_MEDIATED_EVENTS	T145	28	0.449749	1.28968	0.125	0.269505	1	4149	tags=43%, list=21%, signal=54%
REACTOME_GLUCOSE_TRANSPORT	T146	38	0.414376	1.28456	0.113586	0.275431	1	3222	tags=21%, list=16%, signal=25%
REACTOME_REGULATION_OF_ORNITHINE_DECARBOXYLASE_ODC	T147	47	0.389085	1.27715	0.110112	0.285758	1	6390	tags=53%, list=32%, signal=78%
REACTOME_RECRUITMENT_OF_MITOTIC_CENTROSOME_PROTEINS_AND_COMPLEXES	T148	63	0.363629	1.27143	0.088729	0.293065	1	5198	tags=46%, list=26%, signal=62%
KEGG_UBIQUITIN_MEDIATED_PROTEOLYSIS	T149	132	0.328768	1.27051	0.0412371	0.292693	1	3853	tags=30%, list=19%, signal=36%
REACTOME_DOWNREGULATION_OF_TGF_BETA_RECEPTOR_SIGNALING	T150	21	0.465955	1.26698	0.164733	0.296514	1	3166	tags=33%, list=16%, signal=40%
KEGG_OOCYTE_MEIOSIS	T151	108	0.33485	1.2643	0.0712468	0.298929	1	4835	tags=39%, list=24%, signal=51%
REACTOME_DNA_STRAND_ELONGATION	T152	30	0.426106	1.25617	0.168591	0.31159	1	4644	tags=40%, list=23%, signal=52%
REACTOME_SIGNALING_BY_BMP	T153	22	0.451501	1.25379	0.172113	0.31369	1	3609	tags=41%, list=18%, signal=50%
REACTOME_CELL_SURFACE_INTERACTIONS_AT_THE_VASCULAR_WALL	T154	84	0.341284	1.2446	0.0876289	0.328461	1	2569	tags=25%, list=13%, signal=29%
REACTOME_PYRIMIDINE_METABOLISM	T155	23	0.441983	1.23701	0.162447	0.340318	1	3430	tags=30%, list=17%, signal=37%
REACTOME_RNA_POL_III_TRANSCRIPTION	T156	33	0.411975	1.23649	0.142534	0.339163	1	5579	tags=39%, list=28%, signal=55%
REACTOME_INCRETIN_SYNTHESIS_SECRETION_AND_INACTIVATION	T157	20	0.458919	1.23351	0.184211	0.342831	1	5342	tags=40%, list=27%, signal=55%
REACTOME_CHONDROITIN_SULFATE_DERMATAN_SULFATE_METABOLISM	T158	47	0.378456	1.22852	0.14532	0.350398	1	3313	tags=36%, list=17%, signal=43%
REACTOME_AXON_GUIDANCE	T159	238	0.295116	1.22476	0.0473186	0.355303	1	2359	tags=21%, list=12%, signal=24%
REACTOME_BASIGIN_INTERACTIONS	T160	24	0.438367	1.22167	0.188341	0.359323	1	3200	tags=33%, list=16%, signal=40%
REACTOME_ADP_SIGNALLING_THROUGH_P2RY12	T161	21	0.445885	1.21935	0.203057	0.361437	1	3822	tags=38%, list=19%, signal=47%
REACTOME_DOUBLE_STRAND_BREAK_REPAIR	T162	22	0.434107	1.21915	0.177778	0.359575	1	5181	tags=45%, list=26%, signal=61%
REACTOME_GLUCAGON_SIGNALING_IN_METABOLIC_REGULATION	T163	33	0.400259	1.21878	0.158986	0.358094	1	4121	tags=33%, list=21%, signal=42%
REACTOME_THROMBOXANE_SIGNALLING_THROUGH_TP_RECEPTOR	T164	23	0.431685	1.21682	0.190583	0.359595	1	3951	tags=35%, list=20%, signal=43%
REACTOME_DEPOSITION_OF_NEW_CENPA_CONTAINING_NUCLEOSOMES_AT_THE_CENTROMERE	T165	38	0.385845	1.21594	0.174497	0.359106	1	6392	tags=53%, list=32%, signal=77%
REACTOME_METABOLISM_OF_POLYAMINES	T166	15	0.477989	1.21257	0.211921	0.363803	1	3963	tags=40%, list=20%, signal=50%
REACTOME_SIGNALING_BY_FGFR_MUTANTS	T167	42	0.38074	1.21207	0.167901	0.362591	1	2944	tags=21%, list=15%, signal=25%
KEGG_CYTOSOLIC_DNA_SENSING_PATHWAY	T168	53	0.360651	1.2063	0.125628	0.371938	1	3935	tags=34%, list=20%, signal=42%
REACTOME_PI3K_CASCADE	T169	68	0.343035	1.20192	0.152074	0.378468	1	3937	tags=25%, list=20%, signal=31%
REACTOME_MRNA_SPLICING	T170	101	0.319379	1.19683	0.114286	0.386688	1	6750	tags=48%, list=34%, signal=71%
KEGG_REGULATION_OF_ACTIN_CYTOSKELETON	T171	209	0.294143	1.19662	0.0916905	0.3849	1	2528	tags=22%, list=13%, signal=25%
KEGG_NOD_LIKE_RECEPTOR_SIGNALING_PATHWAY	T172	62	0.345031	1.19527	0.153846	0.385422	1	3533	tags=29%, list=18%, signal=35%
REACTOME_SHC1_EVENTS_IN_ERBB4_SIGNALING	T173	20	0.443661	1.19443	0.231579	0.384965	1	1959	tags=30%, list=10%, signal=33%
REACTOME_GENERIC_TRANSCRIPTION_PATHWAY	T174	330	0.278026	1.19316	0.0408163	0.385401	1	3547	tags=24%, list=18%, signal=29%
REACTOME_RNA_POL_III_TRANSCRIPTION_TERMINATION	T175	19	0.446982	1.1926	0.23185	0.384396	1	6133	tags=42%, list=31%, signal=61%
REACTOME_PTM_GAMMA_CARBOXYLATION_HYPUSINE_FORMATION_AND_ARYLSULFATASE_ACTIVATION	T176	25	0.419142	1.19099	0.204348	0.385331	1	164	tags=12%, list=1%, signal=12%
REACTOME_PROTEIN_FOLDING	T177	46	0.365539	1.18229	0.198529	0.40005	1	5228	tags=48%, list=26%, signal=65%
KEGG_PROTEIN_EXPORT	T178	23	0.416777	1.18149	0.216981	0.39949	1	3130	tags=22%, list=16%, signal=26%
REACTOME_ARMS_MEDIATED_ACTIVATION	T179	17	0.461449	1.18081	0.236364	0.398665	1	2152	tags=29%, list=11%, signal=33%
REACTOME_NUCLEOTIDE_EXCISION_REPAIR	T180	49	0.355577	1.18079	0.173267	0.396509	1	5289	tags=35%, list=27%, signal=47%
REACTOME_SYNTHESIS_AND_INTERCONVERSION_OF_NUCLEOTIDE_DI_AND_TRIPHOSPHATES	T181	16	0.463601	1.17649	0.243902	0.403085	1	6621	tags=56%, list=33%, signal=84%
REACTOME_FORMATION_OF_TRANSCRIPTION_COUPLED_NER_TC_NER_REPAIR_COMPLEX	T182	29	0.401763	1.17305	0.217687	0.40796	1	5057	tags=34%, list=25%, signal=46%
REACTOME_TAK1_ACTIVATES_NFKB_BY_PHOSPHORYLATION_AND_ACTIVATION_OF_IKKS_COMPLEX	T183	22	0.430448	1.17156	0.22561	0.408774	1	2138	tags=23%, list=11%, signal=25%
REACTOME_G_BETA_GAMMA_SIGNALLING_THROUGH_PLC_BETA	T184	20	0.43455	1.1677	0.238197	0.414551	1	5064	tags=40%, list=25%, signal=54%
KEGG_MAPK_SIGNALING_PATHWAY	T185	257	0.276806	1.16308	0.0901639	0.422319	1	3533	tags=27%, list=18%, signal=32%
REACTOME_ANTIGEN_PRESENTATION_FOLDING_ASSEMBLY_AND_PEPTIDE_LOADING_OF_CLASS_I_MHC	T186	20	0.427782	1.15943	0.244493	0.427827	1	4146	tags=40%, list=21%, signal=50%
REACTOME_CONVERSION_FROM_APC_C_CDC20_TO_APC_C_CDH1_IN_LATE_ANAPHASE	T187	15	0.463105	1.1572	0.269807	0.430356	1	5529	tags=60%, list=28%, signal=83%
REACTOME_SIGNALING_BY_INSULIN_RECEPTOR	T188	104	0.305524	1.15706	0.152062	0.42844	1	4196	tags=28%, list=21%, signal=35%
REACTOME_RNA_POL_III_CHAIN_ELONGATION	T189	17	0.442009	1.15689	0.257996	0.426622	1	6133	tags=41%, list=31%, signal=59%
KEGG_MELANOMA	T190	71	0.329842	1.15632	0.173367	0.425572	1	2152	tags=23%, list=11%, signal=25%
KEGG_ARRHYTHMOGENIC_RIGHT_VENTRICULAR_CARDIOMYOPATHY_ARVC	T191	73	0.327267	1.15435	0.173594	0.427603	1	2528	tags=26%, list=13%, signal=30%
KEGG_PROGESTERONE_MEDIATED_OOCYTE_MATURATION	T192	83	0.316725	1.15374	0.16792	0.426768	1	4743	tags=45%, list=24%, signal=58%
REACTOME_GLYCOSAMINOGLYCAN_METABOLISM	T193	107	0.306113	1.15301	0.157025	0.426109	1	3313	tags=27%, list=17%, signal=32%
REACTOME_SRP_DEPENDENT_COTRANSLATIONAL_PROTEIN_TARGETING_TO_MEMBRANE	T194	93	0.314304	1.15111	0.170483	0.427834	1	4450	tags=16%, list=22%, signal=21%
KEGG_GLYCOSAMINOGLYCAN_DEGRADATION	T195	21	0.409963	1.14802	0.275229	0.432719	1	4574	tags=33%, list=23%, signal=43%
KEGG_SMALL_CELL_LUNG_CANCER	T196	83	0.316636	1.14532	0.191142	0.436157	1	3186	tags=25%, list=16%, signal=30%
REACTOME_INTEGRIN_CELL_SURFACE_INTERACTIONS	T197	77	0.321443	1.14434	0.199017	0.436098	1	2657	tags=25%, list=13%, signal=28%
KEGG_COMPLEMENT_AND_COAGULATION_CASCADES	T198	67	0.325802	1.14316	0.218045	0.436555	1	1570	tags=15%, list=8%, signal=16%
REACTOME_L1CAM_INTERACTIONS	T199	82	0.317209	1.14259	0.199495	0.435678	1	4614	tags=40%, list=23%, signal=52%
REACTOME_PHOSPHOLIPASE_C_MEDIATED_CASCADE	T200	51	0.340628	1.14053	0.233173	0.438055	1	2102	tags=16%, list=11%, signal=17%
REACTOME_SHC_MEDIATED_SIGNALLING	T201	15	0.45388	1.13929	0.285412	0.438823	1	3683	tags=33%, list=18%, signal=41%
REACTOME_SIGNALING_BY_TGF_BETA_RECEPTOR_COMPLEX	T202	60	0.332345	1.13715	0.227723	0.441343	1	3547	tags=27%, list=18%, signal=32%
REACTOME_DIABETES_PATHWAYS	T203	124	0.295438	1.13654	0.175573	0.44046	1	3785	tags=24%, list=19%, signal=30%
KEGG_SNARE_INTERACTIONS_IN_VESICULAR_TRANSPORT	T204	37	0.368662	1.136	0.275862	0.439581	1	1914	tags=19%, list=10%, signal=21%
REACTOME_DOWNSTREAM_SIGNALING_EVENTS_OF_B_CELL_RECEPTOR_BCR	T205	92	0.306022	1.1341	0.189258	0.441621	1	6390	tags=49%, list=32%, signal=72%
KEGG_BETA_ALANINE_METABOLISM	T206	22	0.414284	1.13066	0.278146	0.447082	1	3963	tags=36%, list=20%, signal=45%
REACTOME_NUCLEAR_SIGNALING_BY_ERBB4	T207	38	0.357066	1.12572	0.278146	0.455991	1	2646	tags=29%, list=13%, signal=33%
KEGG_TASTE_TRANSDUCTION	T208	44	0.34595	1.124	0.25537	0.457641	1	2204	tags=16%, list=11%, signal=18%
REACTOME_REGULATION_OF_INSULIN_SECRETION	T209	88	0.310494	1.12106	0.221675	0.462135	1	4220	tags=31%, list=21%, signal=39%
REACTOME_PRE_NOTCH_TRANSCRIPTION_AND_TRANSLATION	T210	27	0.385297	1.11228	0.293598	0.480507	1	2530	tags=26%, list=13%, signal=30%
KEGG_PATHWAYS_IN_CANCER	T211	321	0.258137	1.10947	0.13099	0.484285	1	2630	tags=21%, list=13%, signal=24%
REACTOME_INTEGRATION_OF_ENERGY_METABOLISM	T212	115	0.293221	1.10425	0.262599	0.494036	1	4298	tags=32%, list=22%, signal=41%
REACTOME_TELOMERE_MAINTENANCE	T213	51	0.339344	1.09822	0.271689	0.506217	1	5083	tags=27%, list=25%, signal=37%
KEGG_BIOSYNTHESIS_OF_UNSATURATED_FATTY_ACIDS	T214	19	0.404489	1.0962	0.293362	0.50886	1	2919	tags=26%, list=15%, signal=31%
REACTOME_EXTENSION_OF_TELOMERES	T215	26	0.381092	1.09219	0.306452	0.516487	1	4644	tags=35%, list=23%, signal=45%
KEGG_APOPTOSIS	T216	87	0.300618	1.09163	0.255208	0.515386	1	3454	tags=25%, list=17%, signal=30%
REACTOME_DEVELOPMENTAL_BIOLOGY	T217	378	0.249162	1.08037	0.163934	0.540542	1	2729	tags=19%, list=14%, signal=22%
KEGG_SPHINGOLIPID_METABOLISM	T218	36	0.350045	1.0796	0.32634	0.540158	1	2661	tags=28%, list=13%, signal=32%
REACTOME_FORMATION_OF_INCISION_COMPLEX_IN_GG_NER	T219	21	0.388272	1.07842	0.343348	0.540556	1	5289	tags=43%, list=27%, signal=58%
REACTOME_PLATELET_ACTIVATION_SIGNALING_AND_AGGREGATION	T220	190	0.263006	1.07619	0.229412	0.543725	1	3444	tags=25%, list=17%, signal=30%
REACTOME_LIPOPROTEIN_METABOLISM	T221	28	0.372366	1.07613	0.364055	0.541414	1	1607	tags=18%, list=8%, signal=19%
REACTOME_GASTRIN_CREB_SIGNALLING_PATHWAY_VIA_PKC_AND_MAPK	T222	192	0.266654	1.07434	0.240356	0.543393	1	2074	tags=17%, list=10%, signal=18%
REACTOME_INWARDLY_RECTIFYING_K_CHANNELS	T223	31	0.357818	1.07327	0.328467	0.543574	1	5479	tags=39%, list=27%, signal=53%
REACTOME_METABOLISM_OF_PROTEINS	T224	395	0.244985	1.07249	0.197411	0.543252	1	4225	tags=23%, list=21%, signal=29%
REACTOME_G_ALPHA_I_SIGNALLING_EVENTS	T225	184	0.26529	1.07147	0.259459	0.543336	1	2721	tags=16%, list=14%, signal=18%
REACTOME_SIGNALING_BY_ILS	T226	105	0.285494	1.07109	0.289216	0.541985	1	2695	tags=23%, list=14%, signal=26%
REACTOME_TRANSCRIPTION_COUPLED_NER_TC_NER	T227	44	0.325951	1.05616	0.368182	0.577922	1	5057	tags=30%, list=25%, signal=39%
REACTOME_COMPLEMENT_CASCADE	T228	28	0.356335	1.05078	0.368545	0.589779	1	100	tags=7%, list=1%, signal=7%
REACTOME_PERK_REGULATED_GENE_EXPRESSION	T229	27	0.364791	1.05073	0.378132	0.58738	1	4616	tags=41%, list=23%, signal=53%
KEGG_NICOTINATE_AND_NICOTINAMIDE_METABOLISM	T230	23	0.371543	1.05044	0.371111	0.585633	1	501	tags=17%, list=3%, signal=18%
KEGG_DORSO_VENTRAL_AXIS_FORMATION	T231	23	0.379939	1.04938	0.376596	0.585834	1	1504	tags=13%, list=8%, signal=14%
REACTOME_OXYGEN_DEPENDENT_PROLINE_HYDROXYLATION_OF_HYPOXIA_INDUCIBLE_FACTOR_ALPHA	T232	15	0.421197	1.0485	0.376682	0.585529	1	3034	tags=33%, list=15%, signal=39%
KEGG_HEDGEHOG_SIGNALING_PATHWAY	T233	54	0.307442	1.04643	0.354988	0.588534	1	2395	tags=22%, list=12%, signal=25%
REACTOME_METABOLISM_OF_CARBOHYDRATES	T234	225	0.252201	1.04364	0.308682	0.593038	1	3313	tags=21%, list=17%, signal=25%
KEGG_MISMATCH_REPAIR	T235	22	0.378364	1.04363	0.399093	0.59052	1	4972	tags=41%, list=25%, signal=54%
REACTOME_SIGNALING_BY_WNT	T236	62	0.305728	1.04105	0.359712	0.594676	1	6390	tags=50%, list=32%, signal=73%
REACTOME_REGULATION_OF_MRNA_STABILITY_BY_PROTEINS_THAT_BIND_AU_RICH_ELEMENTS	T237	78	0.285926	1.0341	0.356021	0.611198	1	6390	tags=46%, list=32%, signal=68%
REACTOME_SIGNAL_AMPLIFICATION	T238	31	0.344947	1.03379	0.385681	0.609404	1	3951	tags=32%, list=20%, signal=40%
REACTOME_GLUCAGON_TYPE_LIGAND_RECEPTORS	T239	33	0.335882	1.03234	0.378076	0.61082	1	5064	tags=33%, list=25%, signal=45%
REACTOME_HEMOSTASIS	T240	429	0.237284	1.0313	0.307971	0.611027	1	3200	tags=21%, list=16%, signal=25%
REACTOME_G_BETA_GAMMA_SIGNALLING_THROUGH_PI3KGAMMA	T241	25	0.361718	1.02639	0.438479	0.621601	1	5064	tags=40%, list=25%, signal=54%
REACTOME_SHC_RELATED_EVENTS	T242	17	0.408699	1.02569	0.432314	0.620979	1	3683	tags=29%, list=18%, signal=36%
REACTOME_TRAFFICKING_OF_GLUR2_CONTAINING_AMPA_RECEPTORS	T243	15	0.396084	1.02386	0.427083	0.62321	1	4511	tags=27%, list=23%, signal=34%
REACTOME_G_ALPHA_Q_SIGNALLING_EVENTS	T244	171	0.253145	1.01722	0.409836	0.638723	1	2074	tags=16%, list=10%, signal=17%
KEGG_GAP_JUNCTION	T245	86	0.281757	1.01707	0.420455	0.636465	1	2748	tags=22%, list=14%, signal=26%
REACTOME_NETRIN1_SIGNALING	T246	37	0.324194	1.01037	0.441048	0.652441	1	2310	tags=22%, list=12%, signal=24%
REACTOME_OPIOID_SIGNALLING	T247	75	0.280031	1.0093	0.425581	0.652801	1	4365	tags=35%, list=22%, signal=44%
REACTOME_GABA_B_RECEPTOR_ACTIVATION	T248	38	0.317682	1.00661	0.428571	0.658073	1	3434	tags=26%, list=17%, signal=32%
KEGG_LYSINE_DEGRADATION	T249	44	0.303899	1.00242	0.431111	0.66748	1	5097	tags=41%, list=26%, signal=55%
KEGG_RENAL_CELL_CARCINOMA	T250	67	0.288629	1.00035	0.457547	0.670422	1	3010	tags=27%, list=15%, signal=32%
REACTOME_ADAPTIVE_IMMUNE_SYSTEM	T251	495	0.22358	0.996562	0.465455	0.678547	1	4021	tags=24%, list=20%, signal=29%
REACTOME_CITRIC_ACID_CYCLE_TCA_CYCLE	T252	19	0.374838	0.996071	0.463918	0.677248	1	4187	tags=26%, list=21%, signal=33%
REACTOME_TRIGLYCERIDE_BIOSYNTHESIS	T253	38	0.326799	0.985675	0.477376	0.704338	1	2139	tags=24%, list=11%, signal=26%
REACTOME_ACTIVATION_OF_BH3_ONLY_PROTEINS	T254	16	0.386607	0.984973	0.487356	0.703619	1	2630	tags=31%, list=13%, signal=36%
REACTOME_HOMOLOGOUS_RECOMBINATION_REPAIR_OF_REPLICATION_INDEPENDENT_DOUBLE_STRAND_BREAKS	T255	16	0.388063	0.981667	0.493478	0.710562	1	4760	tags=38%, list=24%, signal=49%
REACTOME_CHROMOSOME_MAINTENANCE	T256	93	0.262905	0.981193	0.505236	0.709127	1	4835	tags=30%, list=24%, signal=40%
REACTOME_METABOLISM_OF_NUCLEOTIDES	T257	68	0.27447	0.974182	0.512019	0.72643	1	3430	tags=26%, list=17%, signal=32%
REACTOME_PEPTIDE_LIGAND_BINDING_RECEPTORS	T258	173	0.24188	0.971053	0.524242	0.732375	1	2419	tags=13%, list=12%, signal=15%
REACTOME_GLOBAL_GENOMIC_NER_GG_NER	T259	33	0.314011	0.970163	0.471655	0.732232	1	5289	tags=36%, list=27%, signal=49%
REACTOME_REGULATION_OF_APOPTOSIS	T260	55	0.284861	0.968178	0.525701	0.735045	1	6390	tags=51%, list=32%, signal=75%
REACTOME_REGULATORY_RNA_PATHWAYS	T261	24	0.344912	0.965794	0.489177	0.738847	1	7582	tags=50%, list=38%, signal=81%
REACTOME_PI_3K_CASCADE	T262	54	0.292257	0.965604	0.527845	0.736509	1	3010	tags=19%, list=15%, signal=22%
REACTOME_MEIOSIS	T263	74	0.269466	0.962359	0.5625	0.742962	1	4835	tags=30%, list=24%, signal=39%
REACTOME_TCA_CYCLE_AND_RESPIRATORY_ELECTRON_TRANSPORT	T264	119	0.250922	0.954699	0.584615	0.762647	1	4845	tags=23%, list=24%, signal=30%
REACTOME_SIGNALING_BY_FGFR	T265	106	0.253489	0.953686	0.584488	0.762541	1	4121	tags=25%, list=21%, signal=32%
KEGG_REGULATION_OF_AUTOPHAGY	T266	33	0.306359	0.952675	0.525424	0.762632	1	3904	tags=21%, list=20%, signal=26%
REACTOME_DARPP_32_EVENTS	T267	22	0.337638	0.952523	0.518605	0.760178	1	4365	tags=45%, list=22%, signal=58%
REACTOME_DESTABILIZATION_OF_MRNA_BY_TRISTETRAPROLIN_TTP	T268	17	0.375589	0.951133	0.509804	0.761276	1	3480	tags=41%, list=17%, signal=50%
KEGG_GLYCOSPHINGOLIPID_BIOSYNTHESIS_GANGLIO_SERIES	T269	15	0.384385	0.950269	0.537445	0.760916	1	2363	tags=33%, list=12%, signal=38%
REACTOME_ENERGY_DEPENDENT_REGULATION_OF_MTOR_BY_LKB1_AMPK	T270	17	0.369056	0.949969	0.519824	0.759002	1	4149	tags=47%, list=21%, signal=59%
REACTOME_RNA_POL_III_TRANSCRIPTION_INITIATION_FROM_TYPE_2_PROMOTER	T271	23	0.342377	0.948537	0.505855	0.760081	1	6417	tags=43%, list=32%, signal=64%
REACTOME_G_PROTEIN_BETA_GAMMA_SIGNALLING	T272	28	0.318672	0.94751	0.524823	0.760367	1	5064	tags=36%, list=25%, signal=48%
REACTOME_ACTIVATED_TAK1_MEDIATES_P38_MAPK_ACTIVATION	T273	17	0.354298	0.940058	0.56405	0.778669	1	2695	tags=24%, list=14%, signal=27%
KEGG_EPITHELIAL_CELL_SIGNALING_IN_HELICOBACTER_PYLORI_INFECTION	T274	67	0.268368	0.939922	0.571754	0.776187	1	2138	tags=18%, list=11%, signal=20%
REACTOME_LIPID_DIGESTION_MOBILIZATION_AND_TRANSPORT	T275	45	0.288126	0.93913	0.586047	0.775573	1	1607	tags=13%, list=8%, signal=14%
REACTOME_SIGNALING_BY_FGFR_IN_DISEASE	T276	119	0.243756	0.938973	0.603675	0.773203	1	4121	tags=25%, list=21%, signal=32%
REACTOME_POST_NMDA_RECEPTOR_ACTIVATION_EVENTS	T277	31	0.311455	0.932913	0.535792	0.787369	1	3533	tags=32%, list=18%, signal=39%
KEGG_SPLICEOSOME	T278	116	0.242668	0.932635	0.638728	0.785315	1	6955	tags=48%, list=35%, signal=74%
REACTOME_NOD1_2_SIGNALING_PATHWAY	T279	29	0.317136	0.932384	0.555556	0.783172	1	2138	tags=21%, list=11%, signal=23%
REACTOME_CLASS_A1_RHODOPSIN_LIKE_RECEPTORS	T280	279	0.220071	0.929572	0.740964	0.788066	1	2432	tags=13%, list=12%, signal=14%
REACTOME_JNK_C_JUN_KINASES_PHOSPHORYLATION_AND_ACTIVATION_MEDIATED_BY_ACTIVATED_HUMAN_TAK1	T281	16	0.369683	0.92955	0.57377	0.785345	1	1595	tags=19%, list=8%, signal=20%
KEGG_LONG_TERM_POTENTIATION	T282	67	0.267984	0.92948	0.619403	0.782755	1	2152	tags=18%, list=11%, signal=20%
REACTOME_G_PROTEIN_ACTIVATION	T283	27	0.319572	0.928993	0.559242	0.781397	1	3822	tags=30%, list=19%, signal=37%
KEGG_CALCIUM_SIGNALING_PATHWAY	T284	173	0.231047	0.928971	0.673629	0.778715	1	2102	tags=14%, list=11%, signal=15%
KEGG_PANCREATIC_CANCER	T285	69	0.264045	0.927486	0.641604	0.779954	1	3032	tags=32%, list=15%, signal=37%
KEGG_PYRUVATE_METABOLISM	T286	39	0.296042	0.926758	0.588983	0.779265	1	4187	tags=33%, list=21%, signal=42%
REACTOME_ACTIVATION_OF_NMDA_RECEPTOR_UPON_GLUTAMATE_BINDING_AND_POSTSYNAPTIC_EVENTS	T287	35	0.299535	0.925456	0.60274	0.78024	1	3533	tags=29%, list=18%, signal=35%
REACTOME_GLUTAMATE_NEUROTRANSMITTER_RELEASE_CYCLE	T288	15	0.37106	0.924428	0.562241	0.780504	1	3838	tags=40%, list=19%, signal=49%
REACTOME_PACKAGING_OF_TELOMERE_ENDS	T289	25	0.324914	0.917691	0.575688	0.795496	1	8011	tags=44%, list=40%, signal=73%
REACTOME_RNA_POL_I_PROMOTER_OPENING	T290	24	0.325658	0.915859	0.577878	0.797591	1	5083	tags=25%, list=25%, signal=34%
REACTOME_DEADENYLATION_OF_MRNA	T291	19	0.344603	0.915404	0.562358	0.796214	1	3831	tags=26%, list=19%, signal=33%
REACTOME_PLATELET_CALCIUM_HOMEOSTASIS	T292	16	0.362215	0.914645	0.566591	0.79543	1	1774	tags=19%, list=9%, signal=21%
REACTOME_DOWNSTREAM_SIGNALING_OF_ACTIVATED_FGFR	T293	95	0.245247	0.912377	0.681265	0.798559	1	4121	tags=25%, list=21%, signal=32%
REACTOME_THROMBIN_SIGNALLING_THROUGH_PROTEINASE_ACTIVATED_RECEPTORS_PARS	T294	32	0.304611	0.911692	0.594655	0.79769	1	3951	tags=28%, list=20%, signal=35%
KEGG_GLYCOSAMINOGLYCAN_BIOSYNTHESIS_KERATAN_SULFATE	T295	15	0.364618	0.910275	0.612009	0.798495	1	632	tags=13%, list=3%, signal=14%
KEGG_CHRONIC_MYELOID_LEUKEMIA	T296	73	0.257587	0.905687	0.71178	0.807885	1	3878	tags=34%, list=19%, signal=42%
REACTOME_UNFOLDED_PROTEIN_RESPONSE	T297	75	0.257031	0.903986	0.673469	0.809361	1	4884	tags=32%, list=24%, signal=42%
REACTOME_INSULIN_SYNTHESIS_AND_PROCESSING	T298	20	0.331771	0.901454	0.598214	0.812855	1	1557	tags=10%, list=8%, signal=11%
REACTOME_SIGNALING_BY_PDGF	T299	116	0.233814	0.890905	0.771117	0.837379	1	3042	tags=21%, list=15%, signal=24%
KEGG_CARDIAC_MUSCLE_CONTRACTION	T300	74	0.246875	0.884858	0.735849	0.849859	1	2233	tags=12%, list=11%, signal=14%
REACTOME_IL1_SIGNALING	T301	38	0.286106	0.883778	0.676399	0.850084	1	2695	tags=24%, list=14%, signal=27%
KEGG_GALACTOSE_METABOLISM	T302	26	0.306704	0.879047	0.660131	0.858671	1	1410	tags=15%, list=7%, signal=17%
REACTOME_PRE_NOTCH_EXPRESSION_AND_PROCESSING	T303	42	0.274899	0.877628	0.698198	0.859319	1	2530	tags=19%, list=13%, signal=22%
REACTOME_ACTIVATION_OF_GENES_BY_ATF4	T304	24	0.314064	0.874734	0.648889	0.863302	1	4616	tags=38%, list=23%, signal=49%
KEGG_VIRAL_MYOCARDITIS	T305	63	0.253249	0.873463	0.733796	0.863501	1	3602	tags=25%, list=18%, signal=31%
REACTOME_FATTY_ACYL_COA_BIOSYNTHESIS	T306	18	0.326446	0.87236	0.648305	0.863127	1	2037	tags=28%, list=10%, signal=31%
REACTOME_GLYCOSPHINGOLIPID_METABOLISM	T307	34	0.288367	0.871694	0.677804	0.861864	1	3584	tags=26%, list=18%, signal=32%
REACTOME_GRB2_EVENTS_IN_ERBB2_SIGNALING	T308	22	0.319636	0.871573	0.656682	0.85936	1	1959	tags=27%, list=10%, signal=30%
REACTOME_CLEAVAGE_OF_GROWING_TRANSCRIPT_IN_THE_TERMINATION_REGION_	T309	40	0.27237	0.871004	0.714964	0.857779	1	6750	tags=50%, list=34%, signal=75%
REACTOME_DESTABILIZATION_OF_MRNA_BY_BRF1	T310	17	0.333013	0.870998	0.648188	0.855029	1	4367	tags=41%, list=22%, signal=53%
REACTOME_POST_TRANSLATIONAL_MODIFICATION_SYNTHESIS_OF_GPI_ANCHORED_PROTEINS	T311	25	0.299992	0.864991	0.691765	0.865946	1	3412	tags=28%, list=17%, signal=34%
REACTOME_NEGATIVE_REGULATORS_OF_RIG_I_MDA5_SIGNALING	T312	30	0.287779	0.864366	0.680693	0.864679	1	4457	tags=40%, list=22%, signal=51%
KEGG_PURINE_METABOLISM	T313	152	0.218254	0.858955	0.862069	0.874032	1	5157	tags=35%, list=26%, signal=47%
REACTOME_INTRINSIC_PATHWAY_FOR_APOPTOSIS	T314	29	0.294526	0.8571	0.71087	0.875236	1	2630	tags=17%, list=13%, signal=20%
KEGG_INOSITOL_PHOSPHATE_METABOLISM	T315	54	0.256042	0.854723	0.759815	0.877505	1	2102	tags=19%, list=11%, signal=21%
REACTOME_NEF_MEDIATES_DOWN_MODULATION_OF_CELL_SURFACE_RECEPTORS_BY_RECRUITING_THEM_TO_CLATHRIN_ADAPTERS	T316	20	0.317266	0.852194	0.676991	0.880049	1	496	tags=10%, list=2%, signal=10%
KEGG_ANTIGEN_PROCESSING_AND_PRESENTATION	T317	74	0.239959	0.851926	0.781638	0.877895	1	4903	tags=28%, list=25%, signal=37%
REACTOME_NUCLEOTIDE_BINDING_DOMAIN_LEUCINE_RICH_REPEAT_CONTAINING_RECEPTOR_NLR_SIGNALING_PATHWAYS	T318	44	0.26766	0.851303	0.735803	0.876575	1	1595	tags=14%, list=8%, signal=15%
KEGG_AMINOACYL_TRNA_BIOSYNTHESIS	T319	40	0.270189	0.851046	0.746377	0.874375	1	4065	tags=23%, list=20%, signal=28%
KEGG_SYSTEMIC_LUPUS_ERYTHEMATOSUS	T320	82	0.238708	0.850804	0.795062	0.872273	1	5083	tags=24%, list=25%, signal=33%
REACTOME_MRNA_3_END_PROCESSING	T321	31	0.289246	0.849503	0.714286	0.872362	1	5248	tags=42%, list=26%, signal=57%
REACTOME_TRANSCRIPTIONAL_REGULATION_OF_WHITE_ADIPOCYTE_DIFFERENTIATION	T322	72	0.23883	0.849304	0.811083	0.870032	1	1712	tags=13%, list=9%, signal=14%
REACTOME_INHIBITION_OF_VOLTAGE_GATED_CA2_CHANNELS_VIA_GBETA_GAMMA_SUBUNITS	T323	25	0.300804	0.847607	0.715835	0.871039	1	3199	tags=20%, list=16%, signal=24%
KEGG_COLORECTAL_CANCER	T324	62	0.244869	0.842198	0.812207	0.879616	1	3547	tags=27%, list=18%, signal=33%
REACTOME_ADP_SIGNALLING_THROUGH_P2RY1	T325	25	0.294477	0.841531	0.697987	0.878336	1	3951	tags=28%, list=20%, signal=35%
KEGG_PROPANOATE_METABOLISM	T326	32	0.280139	0.839147	0.724057	0.880514	1	3700	tags=31%, list=19%, signal=38%
REACTOME_PROCESSING_OF_CAPPED_INTRONLESS_PRE_MRNA	T327	22	0.304819	0.83724	0.729545	0.881738	1	6750	tags=50%, list=34%, signal=75%
KEGG_HUNTINGTONS_DISEASE	T328	168	0.209122	0.835378	0.92515	0.882809	1	4845	tags=23%, list=24%, signal=30%
REACTOME_NEUROTRANSMITTER_RECEPTOR_BINDING_AND_DOWNSTREAM_TRANSMISSION_IN_THE_POSTSYNAPTIC_CELL	T329	131	0.214346	0.833164	0.88946	0.884454	1	3628	tags=20%, list=18%, signal=24%
REACTOME_YAP1_AND_WWTR1_TAZ_STIMULATED_GENE_EXPRESSION	T330	24	0.296461	0.827419	0.734783	0.8927	1	3423	tags=29%, list=17%, signal=35%
REACTOME_CREB_PHOSPHORYLATION_THROUGH_THE_ACTIVATION_OF_RAS	T331	25	0.288237	0.825212	0.770642	0.89413	1	3533	tags=32%, list=18%, signal=39%
REACTOME_ASSOCIATION_OF_TRIC_CCT_WITH_TARGET_PROTEINS_DURING_BIOSYNTHESIS	T332	24	0.291864	0.82484	0.743764	0.89222	1	2115	tags=21%, list=11%, signal=23%
REACTOME_GABA_SYNTHESIS_RELEASE_REUPTAKE_AND_DEGRADATION	T333	16	0.317637	0.821363	0.715556	0.896019	1	3838	tags=31%, list=19%, signal=39%
REACTOME_SIGNALING_BY_ROBO_RECEPTOR	T334	29	0.277943	0.820748	0.734597	0.894517	1	3542	tags=31%, list=18%, signal=38%
REACTOME_MICRORNA_MIRNA_BIOGENESIS	T335	21	0.302426	0.820277	0.736018	0.892712	1	7582	tags=48%, list=38%, signal=77%
REACTOME_MYOGENESIS	T336	27	0.277136	0.815164	0.767281	0.899103	1	3332	tags=26%, list=17%, signal=31%
REACTOME_FACTORS_INVOLVED_IN_MEGAKARYOCYTE_DEVELOPMENT_AND_PLATELET_PRODUCTION	T337	113	0.216671	0.813381	0.915601	0.899682	1	4121	tags=27%, list=21%, signal=34%
KEGG_BASE_EXCISION_REPAIR	T338	32	0.267591	0.813333	0.802273	0.89707	1	5947	tags=38%, list=30%, signal=53%
REACTOME_PLATELET_AGGREGATION_PLUG_FORMATION	T339	33	0.273105	0.81133	0.769401	0.89781	1	1269	tags=12%, list=6%, signal=13%
REACTOME_SIGNALING_BY_THE_B_CELL_RECEPTOR_BCR	T340	119	0.209158	0.801839	0.912596	0.911122	1	4104	tags=26%, list=21%, signal=33%
REACTOME_ACTIVATION_OF_KAINATE_RECEPTORS_UPON_GLUTAMATE_BINDING	T341	29	0.274679	0.799033	0.809735	0.912909	1	2074	tags=14%, list=10%, signal=15%
REACTOME_REGULATION_OF_INSULIN_SECRETION_BY_GLUCAGON_LIKE_PEPTIDE1	T342	41	0.25334	0.798444	0.834515	0.911186	1	4121	tags=27%, list=21%, signal=34%
REACTOME_LAGGING_STRAND_SYNTHESIS	T343	19	0.306235	0.794331	0.773626	0.914546	1	4644	tags=32%, list=23%, signal=41%
REACTOME_GABA_RECEPTOR_ACTIVATION	T344	52	0.234929	0.789938	0.855814	0.918539	1	3434	tags=21%, list=17%, signal=25%
REACTOME_POTASSIUM_CHANNELS	T345	96	0.210733	0.789427	0.918317	0.91672	1	2195	tags=11%, list=11%, signal=13%
REACTOME_G_ALPHA_S_SIGNALLING_EVENTS	T346	115	0.206555	0.788055	0.95935	0.916141	1	5064	tags=29%, list=25%, signal=38%
KEGG_PANTOTHENATE_AND_COA_BIOSYNTHESIS	T347	16	0.314165	0.786511	0.775862	0.915619	1	3430	tags=25%, list=17%, signal=30%
REACTOME_RECYCLING_PATHWAY_OF_L1	T348	26	0.273346	0.77535	0.822757	0.928856	1	4614	tags=42%, list=23%, signal=55%
REACTOME_SYNTHESIS_OF_PA	T349	26	0.264738	0.76013	0.849188	0.945516	1	2139	tags=15%, list=11%, signal=17%
REACTOME_SIGNALLING_TO_ERKS	T350	36	0.242727	0.754822	0.863436	0.949594	1	2152	tags=19%, list=11%, signal=22%
KEGG_ONE_CARBON_POOL_BY_FOLATE	T351	16	0.293175	0.753488	0.809129	0.948384	1	3722	tags=31%, list=19%, signal=38%
REACTOME_DEGRADATION_OF_THE_EXTRACELLULAR_MATRIX	T352	27	0.249928	0.742727	0.857143	0.958135	1	2688	tags=19%, list=13%, signal=21%
REACTOME_BIOSYNTHESIS_OF_THE_N_GLYCAN_PRECURSOR_DOLICHOL_LIPID_LINKED_OLIGOSACCHARIDE_LLO_AND_TRANSFER_TO_A_NASCENT_PROTEIN	T353	26	0.25739	0.733413	0.861991	0.965456	1	2652	tags=19%, list=13%, signal=22%
REACTOME_RESPIRATORY_ELECTRON_TRANSPORT	T354	66	0.21156	0.728369	0.962217	0.967572	1	4845	tags=18%, list=24%, signal=24%
REACTOME_SYNTHESIS_SECRETION_AND_INACTIVATION_OF_GLP1	T355	17	0.280888	0.726876	0.860636	0.966165	1	5342	tags=29%, list=27%, signal=40%
REACTOME_VOLTAGE_GATED_POTASSIUM_CHANNELS	T356	43	0.225781	0.719963	0.928412	0.969574	1	2195	tags=12%, list=11%, signal=13%
REACTOME_SYNTHESIS_OF_BILE_ACIDS_AND_BILE_SALTS_VIA_7ALPHA_HYDROXYCHOLESTEROL	T357	15	0.280916	0.71597	0.852941	0.970318	1	2407	tags=20%, list=12%, signal=23%
REACTOME_INTEGRIN_ALPHAIIB_BETA3_SIGNALING	T358	25	0.241066	0.694753	0.929185	0.98447	1	1269	tags=12%, list=6%, signal=13%
KEGG_GRAFT_VERSUS_HOST_DISEASE	T359	33	0.226679	0.684979	0.947242	0.988394	1	4583	tags=21%, list=23%, signal=27%
REACTOME_CTLA4_INHIBITORY_SIGNALING	T360	21	0.249873	0.684359	0.895196	0.986076	1	5132	tags=38%, list=26%, signal=51%
REACTOME_SYNTHESIS_OF_GLYCOSYLPHOSPHATIDYLINOSITOL_GPI	T361	16	0.268203	0.676901	0.913319	0.988058	1	4164	tags=38%, list=21%, signal=47%
REACTOME_GENERATION_OF_SECOND_MESSENGER_MOLECULES	T362	23	0.23362	0.667241	0.930283	0.990788	1	5524	tags=39%, list=28%, signal=54%
REACTOME_TRAF6_MEDIATED_NFKB_ACTIVATION	T363	20	0.245238	0.650175	0.922374	0.996026	1	3419	tags=25%, list=17%, signal=30%
KEGG_GLYCOSYLPHOSPHATIDYLINOSITOL_GPI_ANCHOR_BIOSYNTHESIS	T364	24	0.23112	0.643518	0.939189	0.996042	1	5095	tags=38%, list=26%, signal=50%
REACTOME_NEPHRIN_INTERACTIONS	T365	19	0.241118	0.639141	0.940092	0.995069	1	3364	tags=26%, list=17%, signal=32%
REACTOME_ACTIVATION_OF_CHAPERONE_GENES_BY_XBP1S	T366	43	0.197983	0.63494	0.979215	0.993901	1	3683	tags=21%, list=18%, signal=26%
REACTOME_MITOCHONDRIAL_TRNA_AMINOACYLATION	T367	20	0.232357	0.627601	0.952278	0.993889	1	5427	tags=30%, list=27%, signal=41%
REACTOME_AMYLOIDS	T368	42	0.196863	0.622905	1	0.99276	1	5173	tags=21%, list=26%, signal=29%
KEGG_CYSTEINE_AND_METHIONINE_METABOLISM	T369	34	0.200437	0.616902	0.99117	0.991961	1	5859	tags=32%, list=29%, signal=46%
REACTOME_PROCESSIVE_SYNTHESIS_ON_THE_LAGGING_STRAND	T370	15	0.239584	0.596241	0.954262	0.994827	1	4644	tags=33%, list=23%, signal=43%
REACTOME_ENOS_ACTIVATION_AND_REGULATION	T371	17	0.214839	0.562546	0.977035	0.998524	1	5566	tags=35%, list=28%, signal=49%
REACTOME_TRNA_AMINOACYLATION	T372	41	0.17267	0.544731	0.995204	0.998177	1	4065	tags=17%, list=20%, signal=21%
REACTOME_OLFACTORY_SIGNALING_PATHWAY	T373	75	0.123331	0.436246	1	1	1	5684	tags=19%, list=28%, signal=26%
REACTOME_RESPIRATORY_ELECTRON_TRANSPORT_ATP_SYNTHESIS_BY_CHEMIOSMOTIC_COUPLING_AND_HEAT_PRODUCTION_BY_UNCOUPLING_PROTEINS_	T374	83	0.111229	0.395134	1	0.999792	1	4845	tags=16%, list=24%, signal=21%
B) Gene set enrichment analysis for protein expression: Akt-i/MEK-i resistant Group 3 cell lines vs. Akt-i resistant Group 1 and MEK-i resistant Group 2 cell lines
NAME	Annotation Fig. 5C	SIZE	ES	NES	NOM p-val	FDR q-val	FWER p-val	RANK AT MAX	LEADING EDGE
REACTOME_PEPTIDE_CHAIN_ELONGATION	P1	55	0.871731	3.50159	0	0	0	384	tags=89%, list=10%, signal=97%
KEGG_RIBOSOME	P2	56	0.85176	3.40496	0	0	0	384	tags=86%, list=10%, signal=94%
REACTOME_3_UTR_MEDIATED_TRANSLATIONAL_REGULATION	P3	74	0.805443	3.40008	0	0	0	384	tags=73%, list=10%, signal=79%
REACTOME_INFLUENZA_VIRAL_RNA_TRANSCRIPTION_AND_REPLICATION	P4	68	0.821696	3.3886	0	0	0	384	tags=78%, list=10%, signal=85%
REACTOME_METABOLISM_OF_MRNA	P5	146	0.689257	3.24284	0	0	0	497	tags=56%, list=13%, signal=62%
REACTOME_NONSENSE_MEDIATED_DECAY_ENHANCED_BY_THE_EXON_JUNCTION_COMPLEX	P6	69	0.789879	3.2427	0	0	0	384	tags=71%, list=10%, signal=77%
REACTOME_SRP_DEPENDENT_COTRANSLATIONAL_PROTEIN_TARGETING_TO_MEMBRANE	P7	77	0.753862	3.22967	0	0	0	384	tags=64%, list=10%, signal=69%
REACTOME_TRANSLATION	P8	105	0.698172	3.11177	0	0	0	470	tags=57%, list=12%, signal=63%
REACTOME_INFLUENZA_LIFE_CYCLE	P9	95	0.709428	3.11062	0	0	0	384	tags=57%, list=10%, signal=61%
REACTOME_METABOLISM_OF_RNA	P10	174	0.644268	3.09422	0	0	0	497	tags=49%, list=13%, signal=54%
REACTOME_FORMATION_OF_THE_TERNARY_COMPLEX_AND_SUBSEQUENTLY_THE_43S_COMPLEX	P11	35	0.778994	2.81959	0	0	0	565	tags=77%, list=14%, signal=89%
REACTOME_ACTIVATION_OF_THE_MRNA_UPON_BINDING_OF_THE_CAP_BINDING_COMPLEX_AND_EIFS_AND_SUBSEQUENT_BINDING_TO_43S	P12	41	0.748855	2.79424	0	0	0	565	tags=68%, list=14%, signal=79%
REACTOME_ANTIGEN_PROCESSING_UBIQUITINATION_PROTEASOME_DEGRADATION	P13	88	0.632675	2.76573	0	0	0	973	tags=70%, list=25%, signal=92%
REACTOME_CROSS_PRESENTATION_OF_SOLUBLE_EXOGENOUS_ANTIGENS_ENDOSOMES	P14	34	0.741268	2.68291	0	0	0	497	tags=71%, list=13%, signal=80%
KEGG_PROTEASOME	P15	33	0.766669	2.66268	0	0	0	497	tags=76%, list=13%, signal=86%
REACTOME_AUTODEGRADATION_OF_CDH1_BY_CDH1_APC_C	P16	42	0.709238	2.66071	0	0	0	973	tags=83%, list=25%, signal=110%
REACTOME_VIF_MEDIATED_DEGRADATION_OF_APOBEC3G	P17	39	0.719209	2.65961	0	0	0	565	tags=69%, list=14%, signal=80%
REACTOME_ASSEMBLY_OF_THE_PRE_REPLICATIVE_COMPLEX	P18	45	0.69666	2.65236	0	0	0	565	tags=58%, list=14%, signal=67%
REACTOME_REGULATION_OF_ORNITHINE_DECARBOXYLASE_ODC	P19	35	0.728536	2.64984	0	0	0	497	tags=69%, list=13%, signal=78%
REACTOME_REGULATION_OF_MITOTIC_CELL_CYCLE	P20	49	0.694741	2.64851	0	0	0	973	tags=80%, list=25%, signal=104%
REACTOME_CDT1_ASSOCIATION_WITH_THE_CDC6_ORC_ORIGIN_COMPLEX	P21	39	0.712374	2.64499	0	0	0	565	tags=67%, list=14%, signal=77%
REACTOME_APC_C_CDC20_MEDIATED_DEGRADATION_OF_MITOTIC_PROTEINS	P22	46	0.693362	2.64458	0	0	0	595	tags=63%, list=15%, signal=73%
REACTOME_CLASS_I_MHC_MEDIATED_ANTIGEN_PROCESSING_PRESENTATION	P23	106	0.599244	2.63794	0	0	0	973	tags=64%, list=25%, signal=83%
REACTOME_REGULATION_OF_APOPTOSIS	P24	38	0.719703	2.63269	0	0	0	565	tags=68%, list=14%, signal=79%
REACTOME_SCF_BETA_TRCP_MEDIATED_DEGRADATION_OF_EMI1	P25	37	0.733216	2.6232	0	0	0	570	tags=73%, list=14%, signal=85%
REACTOME_ACTIVATION_OF_NF_KAPPAB_IN_B_CELLS	P26	41	0.709885	2.62226	0	0	0	619	tags=71%, list=16%, signal=83%
REACTOME_DOWNSTREAM_SIGNALING_EVENTS_OF_B_CELL_RECEPTOR_BCR	P27	49	0.675971	2.61984	0	0	0	619	tags=61%, list=16%, signal=72%
REACTOME_SCFSKP2_MEDIATED_DEGRADATION_OF_P27_P21	P28	38	0.719474	2.61903	0	0	0	973	tags=89%, list=25%, signal=118%
REACTOME_DESTABILIZATION_OF_MRNA_BY_AUF1_HNRNP_D0	P29	39	0.700107	2.60533	0	0	0	565	tags=64%, list=14%, signal=74%
REACTOME_M_G1_TRANSITION	P30	53	0.660466	2.59829	0	0	0	973	tags=64%, list=25%, signal=84%
REACTOME_APC_C_CDH1_MEDIATED_DEGRADATION_OF_CDC20_AND_OTHER_APC_C_CDH1_TARGETED_PROTEINS_IN_LATE_MITOSIS_EARLY_G1	P31	43	0.690844	2.596	0	0	0	595	tags=65%, list=15%, signal=76%
REACTOME_P53_INDEPENDENT_G1_S_DNA_DAMAGE_CHECKPOINT	P32	35	0.726974	2.57457	0	0	0	565	tags=71%, list=14%, signal=83%
REACTOME_CDK_MEDIATED_PHOSPHORYLATION_AND_REMOVAL_OF_CDC6	P33	36	0.715939	2.55848	0	0	0	973	tags=89%, list=25%, signal=117%
REACTOME_ORC1_REMOVAL_FROM_CHROMATIN	P34	47	0.663231	2.55741	0	0	0	565	tags=55%, list=14%, signal=64%
REACTOME_AUTODEGRADATION_OF_THE_E3_UBIQUITIN_LIGASE_COP1	P35	36	0.70178	2.55227	0	0	0	565	tags=69%, list=14%, signal=80%
REACTOME_SIGNALING_BY_THE_B_CELL_RECEPTOR_BCR	P36	55	0.645499	2.53813	0	0	0	619	tags=58%, list=16%, signal=68%
REACTOME_P53_DEPENDENT_G1_DNA_DAMAGE_RESPONSE	P37	37	0.688553	2.51195	0	0	0	973	tags=86%, list=25%, signal=114%
REACTOME_CELL_CYCLE_CHECKPOINTS	P38	67	0.609216	2.5061	0	0	0	973	tags=58%, list=25%, signal=76%
REACTOME_ER_PHAGOSOME_PATHWAY	P39	41	0.672626	2.50021	0	0	0	565	tags=61%, list=14%, signal=70%
REACTOME_MITOTIC_G1_G1_S_PHASES	P40	73	0.588824	2.49977	0	0	0	570	tags=41%, list=14%, signal=47%
REACTOME_SIGNALING_BY_WNT	P41	45	0.664962	2.48546	0	0	0	570	tags=60%, list=14%, signal=69%
REACTOME_CYCLIN_E_ASSOCIATED_EVENTS_DURING_G1_S_TRANSITION_	P42	44	0.66315	2.47234	0	0	0	570	tags=61%, list=14%, signal=71%
REACTOME_G1_S_TRANSITION	P43	69	0.591688	2.46839	0	0	0	570	tags=42%, list=14%, signal=48%
REACTOME_REGULATION_OF_MRNA_STABILITY_BY_PROTEINS_THAT_BIND_AU_RICH_ELEMENTS	P44	60	0.608422	2.43362	0	0	0	973	tags=67%, list=25%, signal=87%
REACTOME_METABOLISM_OF_PROTEINS	P45	218	0.484309	2.41767	0	0	0	470	tags=36%, list=12%, signal=39%
REACTOME_ANTIGEN_PROCESSING_CROSS_PRESENTATION	P46	44	0.648344	2.39013	0	0	0	565	tags=57%, list=14%, signal=66%
REACTOME_S_PHASE	P47	74	0.570345	2.34685	0	0	0	570	tags=41%, list=14%, signal=47%
REACTOME_SYNTHESIS_OF_DNA	P48	66	0.576741	2.34156	0	0	0	497	tags=39%, list=13%, signal=44%
REACTOME_MITOTIC_M_M_G1_PHASES	P49	98	0.506096	2.23861	0	2.22e-05	0.001	973	tags=47%, list=25%, signal=61%
REACTOME_DNA_REPLICATION	P50	111	0.461912	2.06573	0	0.000397	0.019	1014	tags=44%, list=26%, signal=58%
REACTOME_ADAPTIVE_IMMUNE_SYSTEM	P51	184	0.428249	2.05914	0	0.000389	0.019	973	tags=46%, list=25%, signal=59%
REACTOME_CYTOSOLIC_TRNA_AMINOACYLATION	P52	22	0.645094	2.05112	0	0.000403	0.019	677	tags=55%, list=17%, signal=66%
REACTOME_CELL_CYCLE_MITOTIC	P53	156	0.4338	2.02905	0	0.000615	0.03	1102	tags=46%, list=28%, signal=62%
REACTOME_HOST_INTERACTIONS_OF_HIV_FACTORS	P54	86	0.455134	1.96618	0	0.00133631	0.066	973	tags=51%, list=25%, signal=66%
REACTOME_APOPTOSIS	P55	84	0.443281	1.90884	0	0.0027742	0.128	565	tags=38%, list=14%, signal=44%
REACTOME_CELL_CYCLE	P56	175	0.389763	1.88195	0	0.0037303	0.174	1130	tags=45%, list=29%, signal=61%
KEGG_UBIQUITIN_MEDIATED_PROTEOLYSIS	P57	53	0.477715	1.87864	0.00196078	0.00392031	0.184	959	tags=58%, list=24%, signal=76%
REACTOME_PROTEIN_FOLDING	P58	25	0.553731	1.8378	0.00562852	0.00579943	0.265	715	tags=56%, list=18%, signal=68%
REACTOME_DEADENYLATION_DEPENDENT_MRNA_DECAY	P59	32	0.534228	1.83329	0	0.00601509	0.28	1376	tags=72%, list=35%, signal=110%
KEGG_RNA_DEGRADATION	P60	40	0.490943	1.8172	0.00192678	0.00705959	0.325	1251	tags=60%, list=32%, signal=87%
REACTOME_IMMUNE_SYSTEM	P61	284	0.349587	1.76533	0	0.0116281	0.489	1042	tags=40%, list=26%, signal=51%
KEGG_GLYCOLYSIS_GLUCONEOGENESIS	P62	33	0.490644	1.74959	0.011583	0.0134689	0.546	993	tags=45%, list=25%, signal=60%
REACTOME_HIV_INFECTION	P63	125	0.381137	1.74885	0	0.0133381	0.547	635	tags=33%, list=16%, signal=38%
REACTOME_GLYCOLYSIS	P64	17	0.558804	1.68144	0.00795229	0.0236104	0.751	1530	tags=82%, list=39%, signal=134%
REACTOME_METABOLISM_OF_AMINO_ACIDS_AND_DERIVATIVES	P65	98	0.377033	1.64345	0.00186567	0.0315067	0.853	554	tags=32%, list=14%, signal=36%
KEGG_RIG_I_LIKE_RECEPTOR_SIGNALING_PATHWAY	P66	16	0.542932	1.61362	0.0204842	0.0394043	0.916	894	tags=50%, list=23%, signal=64%
REACTOME_IRON_UPTAKE_AND_TRANSPORT	P67	15	0.534588	1.5808	0.032882	0.0509883	0.965	1338	tags=87%, list=34%, signal=131%
REACTOME_TRNA_AMINOACYLATION	P68	36	0.431926	1.56641	0.0206379	0.0560292	0.973	677	tags=33%, list=17%, signal=40%
REACTOME_LOSS_OF_NLP_FROM_MITOTIC_CENTROSOMES	P69	24	0.471252	1.52165	0.0295203	0.0755263	0.989	713	tags=42%, list=18%, signal=51%
KEGG_PURINE_METABOLISM	P70	55	0.384051	1.51403	0.0229446	0.0783787	0.992	989	tags=36%, list=25%, signal=48%
REACTOME_MITOTIC_G2_G2_M_PHASES	P71	34	0.427668	1.49901	0.0253906	0.0862712	0.994	713	tags=41%, list=18%, signal=50%
REACTOME_RECRUITMENT_OF_MITOTIC_CENTROSOME_PROTEINS_AND_COMPLEXES	P72	28	0.442506	1.49724	0.0448343	0.0860931	0.994	713	tags=43%, list=18%, signal=52%
REACTOME_CYTOKINE_SIGNALING_IN_IMMUNE_SYSTEM	P73	86	0.345859	1.49553	0.012987	0.0859677	0.994	1393	tags=55%, list=35%, signal=83%
REACTOME_ENDOSOMAL_SORTING_COMPLEX_REQUIRED_FOR_TRANSPORT_ESCRT	P74	18	0.481165	1.45978	0.0590551	0.107737	0.999	693	tags=39%, list=18%, signal=47%
REACTOME_SIGNALING_BY_ILS	P75	30	0.417343	1.45106	0.0591603	0.112393	1	721	tags=30%, list=18%, signal=36%
KEGG_AMINOACYL_TRNA_BIOSYNTHESIS	P76	32	0.410733	1.44222	0.0463822	0.117637	1	1079	tags=44%, list=27%, signal=60%
KEGG_NUCLEOTIDE_EXCISION_REPAIR	P77	31	0.398504	1.3738	0.0741445	0.175515	1	1069	tags=42%, list=27%, signal=57%
REACTOME_RIG_I_MDA5_MEDIATED_INDUCTION_OF_IFN_ALPHA_BETA_PATHWAYS	P78	23	0.408133	1.3544	0.0972222	0.193517	1	619	tags=35%, list=16%, signal=41%
REACTOME_ANTIVIRAL_MECHANISM_BY_IFN_STIMULATED_GENES	P79	45	0.350706	1.34754	0.095941	0.199112	1	1295	tags=58%, list=33%, signal=85%
KEGG_PENTOSE_PHOSPHATE_PATHWAY	P80	18	0.43787	1.33764	0.113636	0.20701	1	1286	tags=56%, list=33%, signal=82%
REACTOME_ACTIVATION_OF_THE_PRE_REPLICATIVE_COMPLEX	P81	18	0.433522	1.31243	0.139048	0.236728	1	1762	tags=67%, list=45%, signal=120%
REACTOME_METABOLISM_OF_NUCLEOTIDES	P82	39	0.353158	1.31194	0.111984	0.234462	1	1008	tags=38%, list=26%, signal=51%
KEGG_CYSTEINE_AND_METHIONINE_METABOLISM	P83	15	0.453303	1.30601	0.171657	0.239334	1	1172	tags=60%, list=30%, signal=85%
REACTOME_CELL_SURFACE_INTERACTIONS_AT_THE_VASCULAR_WALL	P84	26	0.39021	1.30016	0.111321	0.24421	1	598	tags=35%, list=15%, signal=41%
REACTOME_SIGNALING_BY_INSULIN_RECEPTOR	P85	34	0.363536	1.28679	0.121212	0.259529	1	1338	tags=56%, list=34%, signal=84%
REACTOME_RNA_POL_I_RNA_POL_III_AND_MITOCHONDRIAL_TRANSCRIPTION	P86	31	0.361628	1.25876	0.151341	0.297707	1	590	tags=29%, list=15%, signal=34%
REACTOME_G2_M_CHECKPOINTS	P87	21	0.395607	1.24868	0.181146	0.309524	1	1781	tags=67%, list=45%, signal=121%
REACTOME_PURINE_METABOLISM	P88	21	0.388354	1.21667	0.198895	0.359747	1	989	tags=38%, list=25%, signal=51%
REACTOME_INTERFERON_SIGNALING	P89	60	0.294874	1.18842	0.160748	0.407821	1	1349	tags=55%, list=34%, signal=82%
KEGG_FRUCTOSE_AND_MANNOSE_METABOLISM	P90	18	0.391207	1.17243	0.246521	0.433942	1	854	tags=33%, list=22%, signal=42%
REACTOME_GLUCONEOGENESIS	P91	21	0.376289	1.16789	0.240234	0.438169	1	824	tags=43%, list=21%, signal=54%
REACTOME_GLUCOSE_METABOLISM	P92	39	0.317356	1.15981	0.242144	0.449208	1	1188	tags=49%, list=30%, signal=69%
REACTOME_RNA_POL_I_TRANSCRIPTION	P93	18	0.379887	1.15672	0.253438	0.450338	1	410	tags=22%, list=10%, signal=25%
REACTOME_E2F_MEDIATED_REGULATION_OF_DNA_REPLICATION	P94	16	0.386074	1.15641	0.265683	0.446416	1	1568	tags=69%, list=40%, signal=114%
KEGG_NOD_LIKE_RECEPTOR_SIGNALING_PATHWAY	P95	15	0.39837	1.14626	0.271429	0.46248	1	987	tags=47%, list=25%, signal=62%
REACTOME_ACTIVATION_OF_ATR_IN_RESPONSE_TO_REPLICATION_STRESS	P96	19	0.368335	1.13923	0.260274	0.472474	1	1781	tags=68%, list=45%, signal=124%
REACTOME_DOWNSTREAM_SIGNAL_TRANSDUCTION	P97	30	0.331255	1.13847	0.265385	0.469226	1	1348	tags=47%, list=34%, signal=70%
REACTOME_PI3K_CASCADE	P98	16	0.38393	1.13007	0.293103	0.48177	1	1274	tags=50%, list=32%, signal=74%
KEGG_PORPHYRIN_AND_CHLOROPHYLL_METABOLISM	P99	17	0.382306	1.11592	0.300952	0.506303	1	514	tags=29%, list=13%, signal=34%
KEGG_PYRUVATE_METABOLISM	P100	24	0.32658	1.1003	0.324272	0.534624	1	1187	tags=42%, list=30%, signal=59%
KEGG_PYRIMIDINE_METABOLISM	P101	43	0.290847	1.08619	0.334552	0.560378	1	1008	tags=35%, list=26%, signal=46%
KEGG_REGULATION_OF_ACTIN_CYTOSKELETON	P102	66	0.267356	1.08488	0.332653	0.55774	1	941	tags=33%, list=24%, signal=43%
KEGG_MTOR_SIGNALING_PATHWAY	P103	16	0.362645	1.07415	0.36	0.576896	1	549	tags=25%, list=14%, signal=29%
REACTOME_MITOTIC_PROMETAPHASE	P104	43	0.281715	1.07276	0.332061	0.574415	1	1199	tags=40%, list=30%, signal=56%
KEGG_CELL_CYCLE	P105	51	0.273407	1.0715	0.302505	0.571902	1	749	tags=24%, list=19%, signal=29%
REACTOME_INSULIN_RECEPTOR_SIGNALLING_CASCADE	P106	24	0.324447	1.05414	0.375969	0.606627	1	1274	tags=42%, list=32%, signal=61%
KEGG_EPITHELIAL_CELL_SIGNALING_IN_HELICOBACTER_PYLORI_INFECTION	P107	29	0.304463	1.0478	0.374046	0.615945	1	1371	tags=59%, list=35%, signal=89%
REACTOME_EXTENSION_OF_TELOMERES	P108	20	0.33615	1.04575	0.415058	0.614989	1	132	tags=10%, list=3%, signal=10%
KEGG_P53_SIGNALING_PATHWAY	P109	17	0.349526	1.04341	0.398058	0.614465	1	780	tags=41%, list=20%, signal=51%
REACTOME_SIGNALING_BY_ERBB2	P110	35	0.290419	1.03393	0.391304	0.631075	1	1348	tags=43%, list=34%, signal=65%
REACTOME_METABOLISM_OF_NON_CODING_RNA	P111	31	0.294791	1.03293	0.374771	0.627627	1	175	tags=13%, list=4%, signal=13%
REACTOME_TRANSCRIPTION	P112	81	0.238366	1.01007	0.443378	0.677214	1	613	tags=21%, list=16%, signal=24%
REACTOME_SIGNALING_BY_ERBB4	P113	27	0.296084	0.994242	0.448207	0.710836	1	570	tags=22%, list=14%, signal=26%
REACTOME_RNA_POL_II_TRANSCRIPTION_PRE_INITIATION_AND_PROMOTER_OPENING	P114	20	0.318303	0.991758	0.430476	0.710472	1	613	tags=25%, list=16%, signal=29%
KEGG_ENDOCYTOSIS	P115	71	0.232202	0.977183	0.501887	0.740697	1	891	tags=25%, list=23%, signal=32%
KEGG_LEUKOCYTE_TRANSENDOTHELIAL_MIGRATION	P116	24	0.298611	0.967481	0.531062	0.75888	1	349	tags=21%, list=9%, signal=23%
REACTOME_SIGNALING_BY_PDGF	P117	32	0.273984	0.966511	0.495238	0.754563	1	520	tags=19%, list=13%, signal=21%
REACTOME_ELONGATION_ARREST_AND_RECOVERY	P118	19	0.307479	0.954864	0.496169	0.777274	1	381	tags=21%, list=10%, signal=23%
REACTOME_UNFOLDED_PROTEIN_RESPONSE	P119	40	0.254163	0.948292	0.510055	0.787491	1	778	tags=28%, list=20%, signal=34%
KEGG_SMALL_CELL_LUNG_CANCER	P120	23	0.296973	0.947759	0.531915	0.782346	1	686	tags=30%, list=17%, signal=37%
REACTOME_TRIF_MEDIATED_TLR3_SIGNALING	P121	24	0.288688	0.943893	0.537893	0.785322	1	1616	tags=58%, list=41%, signal=98%
REACTOME_TELOMERE_MAINTENANCE	P122	22	0.301294	0.943072	0.547809	0.780783	1	132	tags=9%, list=3%, signal=9%
REACTOME_NFKB_AND_MAP_KINASES_ACTIVATION_MEDIATED_BY_TLR4_SIGNALING_REPERTOIRE	P123	24	0.288688	0.940324	0.542074	0.780994	1	1616	tags=58%, list=41%, signal=98%
KEGG_FOCAL_ADHESION	P124	53	0.234495	0.919341	0.600368	0.82589	1	1336	tags=43%, list=34%, signal=65%
KEGG_PATHWAYS_IN_CANCER	P125	79	0.214741	0.910632	0.632887	0.840857	1	721	tags=20%, list=18%, signal=24%
KEGG_COLORECTAL_CANCER	P126	17	0.306678	0.896188	0.59309	0.869295	1	193	tags=12%, list=5%, signal=12%
REACTOME_DIABETES_PATHWAYS	P127	56	0.222504	0.881556	0.686275	0.897802	1	778	tags=25%, list=20%, signal=31%
KEGG_VIBRIO_CHOLERAE_INFECTION	P128	22	0.272351	0.868672	0.645038	0.921251	1	1236	tags=55%, list=31%, signal=79%
REACTOME_INTEGRIN_CELL_SURFACE_INTERACTIONS	P129	22	0.269814	0.862988	0.654297	0.927549	1	334	tags=18%, list=8%, signal=20%
REACTOME_MHC_CLASS_II_ANTIGEN_PRESENTATION	P130	47	0.223543	0.858176	0.73309	0.931888	1	741	tags=28%, list=19%, signal=34%
KEGG_ANTIGEN_PROCESSING_AND_PRESENTATION	P131	15	0.298506	0.856739	0.651515	0.928231	1	1391	tags=73%, list=35%, signal=113%
REACTOME_SEMAPHORIN_INTERACTIONS	P132	18	0.283804	0.84532	0.698381	0.946776	1	1504	tags=67%, list=38%, signal=107%
REACTOME_SIGNALING_BY_FGFR_IN_DISEASE	P133	33	0.23887	0.845041	0.733962	0.940321	1	1529	tags=45%, list=39%, signal=74%
KEGG_INSULIN_SIGNALING_PATHWAY	P134	45	0.220809	0.840239	0.75	0.943882	1	1109	tags=29%, list=28%, signal=40%
KEGG_ERBB_SIGNALING_PATHWAY	P135	24	0.256649	0.835103	0.707415	0.948167	1	1616	tags=54%, list=41%, signal=91%
REACTOME_RNA_POL_II_PRE_TRANSCRIPTION_EVENTS	P136	32	0.239572	0.832217	0.739544	0.947095	1	702	tags=22%, list=18%, signal=26%
KEGG_ACUTE_MYELOID_LEUKEMIA	P137	18	0.271543	0.819346	0.74	0.966453	1	1616	tags=56%, list=41%, signal=94%
KEGG_FC_GAMMA_R_MEDIATED_PHAGOCYTOSIS	P138	27	0.241516	0.814896	0.769517	0.968616	1	940	tags=30%, list=24%, signal=39%
REACTOME_LATE_PHASE_OF_HIV_LIFE_CYCLE	P139	62	0.200135	0.814366	0.818702	0.962636	1	1128	tags=34%, list=29%, signal=47%
REACTOME_GLOBAL_GENOMIC_NER_GG_NER	P140	24	0.246071	0.813836	0.745665	0.956851	1	1069	tags=25%, list=27%, signal=34%
KEGG_OOCYTE_MEIOSIS	P141	43	0.211202	0.79651	0.828154	0.983227	1	749	tags=23%, list=19%, signal=28%
REACTOME_FORMATION_OF_RNA_POL_II_ELONGATION_COMPLEX_	P142	28	0.227011	0.771873	0.797021	1	1	381	tags=14%, list=10%, signal=16%
KEGG_NEUROTROPHIN_SIGNALING_PATHWAY	P143	39	0.209391	0.769956	0.854545	1	1	749	tags=21%, list=19%, signal=25%
REACTOME_SIGNALING_BY_FGFR	P144	28	0.227539	0.767977	0.810757	1	1	1529	tags=46%, list=39%, signal=75%
REACTOME_SIGNALING_BY_SCF_KIT	P145	22	0.233049	0.753185	0.854015	1	1	520	tags=14%, list=13%, signal=16%
REACTOME_MEIOSIS	P146	24	0.226472	0.74212	0.806159	1	1	1130	tags=38%, list=29%, signal=52%
REACTOME_PYRUVATE_METABOLISM_AND_CITRIC_ACID_TCA_CYCLE	P147	32	0.212399	0.733534	0.876923	1	1	422	tags=16%, list=11%, signal=17%
KEGG_PROPANOATE_METABOLISM	P148	23	0.227013	0.733206	0.851351	1	1	992	tags=35%, list=25%, signal=46%
REACTOME_DOWNSTREAM_SIGNALING_OF_ACTIVATED_FGFR	P149	24	0.223906	0.730115	0.850746	1	1	377	tags=13%, list=10%, signal=14%
REACTOME_ACTIVATED_TLR4_SIGNALLING	P150	26	0.218301	0.724546	0.86907	1	1	1616	tags=54%, list=41%, signal=91%
REACTOME_MRNA_CAPPING	P151	21	0.233188	0.722552	0.853061	1	1	580	tags=19%, list=15%, signal=22%
KEGG_PATHOGENIC_ESCHERICHIA_COLI_INFECTION	P152	21	0.226391	0.708977	0.874763	1	1	900	tags=29%, list=23%, signal=37%
REACTOME_NUCLEOTIDE_EXCISION_REPAIR	P153	32	0.200099	0.703417	0.913124	1	1	1126	tags=28%, list=29%, signal=39%
REACTOME_RESPONSE_TO_ELEVATED_PLATELET_CYTOSOLIC_CA2_	P154	25	0.20874	0.690869	0.911111	1	1	1499	tags=48%, list=38%, signal=77%
KEGG_APOPTOSIS	P155	28	0.198828	0.685352	0.918819	1	1	907	tags=29%, list=23%, signal=37%
KEGG_TOLL_LIKE_RECEPTOR_SIGNALING_PATHWAY	P156	19	0.217877	0.663069	0.920223	1	1	1371	tags=47%, list=35%, signal=72%
KEGG_ARGININE_AND_PROLINE_METABOLISM	P157	26	0.193778	0.645868	0.947162	1	1	1488	tags=50%, list=38%, signal=80%
REACTOME_MYD88_MAL_CASCADE_INITIATED_ON_PLASMA_MEMBRANE	P158	25	0.194023	0.640656	0.955854	1	1	1616	tags=52%, list=41%, signal=88%
REACTOME_TRAF6_MEDIATED_INDUCTION_OF_NFKB_AND_MAP_KINASES_UPON_TLR7_8_OR_9_ACTIVATION	P159	25	0.194023	0.639154	0.956863	1	1	1616	tags=52%, list=41%, signal=88%
KEGG_FATTY_ACID_METABOLISM	P160	26	0.190389	0.631909	0.949152	1	1	1005	tags=35%, list=26%, signal=46%
KEGG_HYPERTROPHIC_CARDIOMYOPATHY_HCM	P161	17	0.206684	0.61237	0.950495	1	1	837	tags=24%, list=21%, signal=30%
KEGG_VASOPRESSIN_REGULATED_WATER_REABSORPTION	P162	18	0.19901	0.609337	0.937143	1	1	1173	tags=39%, list=30%, signal=55%
KEGG_GALACTOSE_METABOLISM	P163	15	0.211361	0.604584	0.938343	1	1	490	tags=13%, list=12%, signal=15%
KEGG_DILATED_CARDIOMYOPATHY	P164	17	0.203753	0.602263	0.941061	1	1	837	tags=24%, list=21%, signal=30%
REACTOME_MAP_KINASE_ACTIVATION_IN_TLR_CASCADE	P165	17	0.202571	0.601106	0.958647	1	1	1616	tags=53%, list=41%, signal=89%
KEGG_AMINO_SUGAR_AND_NUCLEOTIDE_SUGAR_METABOLISM	P166	29	0.176456	0.598544	0.971831	1	1	537	tags=14%, list=14%, signal=16%
REACTOME_METABOLISM_OF_CARBOHYDRATES	P167	86	0.136701	0.591738	0.998198	1	1	1295	tags=38%, list=33%, signal=56%
KEGG_ADIPOCYTOKINE_SIGNALING_PATHWAY	P168	18	0.191119	0.579506	0.957597	1	1	1005	tags=28%, list=26%, signal=37%
REACTOME_EGFR_DOWNREGULATION	P169	16	0.201324	0.576042	0.959144	1	1	741	tags=19%, list=19%, signal=23%
KEGG_STARCH_AND_SUCROSE_METABOLISM	P170	16	0.192393	0.564118	0.95858	1	1	1134	tags=38%, list=29%, signal=52%
REACTOME_NGF_SIGNALLING_VIA_TRKA_FROM_THE_PLASMA_MEMBRANE	P171	46	0.142133	0.549933	0.996396	1	1	377	tags=9%, list=10%, signal=10%
REACTOME_RECYCLING_PATHWAY_OF_L1	P172	19	0.177331	0.538906	0.963249	1	1	741	tags=21%, list=19%, signal=26%
REACTOME_SIGNALING_BY_EGFR_IN_CANCER	P173	45	0.134035	0.507201	0.994475	1	1	1398	tags=33%, list=36%, signal=51%
KEGG_ARRHYTHMOGENIC_RIGHT_VENTRICULAR_CARDIOMYOPATHY_ARVC	P174	17	0.169172	0.501084	0.982107	0.994935	1	837	tags=24%, list=21%, signal=30%
